# Supplementary material for: catena-Poly[[tetra-μ-benzoato-κ8 O:O′-dicopper(II)]-μ-[N-(pyridin-4-yl)nicotin­amide]-κ2 N:N′-[dibenzoato-κ2 O-copper(II)]-μ-[N-(pyridin-4-yl)nicotin­amide]-κ2 N:N′]
Source: Acta Crystallogr Sect E Struct Rep Online. 2012 Jul 10;68(Pt 8):m1049–50. doi: 10.1107/S1600536812030437 (PMC3414118; doi:10.1107/S1600536812030437)
Supplement: Supplementary file 1 [file e-68-m1049-sup1.cif]

##############################################################################
#                                                                            #
# This CIF contains the data in a paper accepted for publication in          #
# Acta Crystallographica Section E. It conforms to the requirements of       #
# Notes for Authors for Acta Crystallographica Section E, and has been       #
# peer reviewed under the auspices of the IUCr Commission on Journals.       #
#                                                                            #
# Full details of the Crystallographic Information File format               #
# are given in the paper "The Crystallographic Information File (CIF):       #
# a New Standard Archive File for Crystallography" by S. R. Hall, F. H.      #
# Allen and I. D. Brown [Acta Cryst. (1991), A47, 655-685].                  #
#                                                                            #
# The current version of the core CIF dictionary is obtainable from          #
# ftp://ftp.iucr.org/pub/cif_core.dic.                                       #
#                                                                            #
# Software is freely available for graphical display of the structure(s)     #
# in this CIF. For information consult the CIF software page                 #
# http://www.iucr.org/resources/cif/software.                                #
#                                                                            #
# This file may be used for bona fide research purposes within the           #
# scientific community so long as proper attribution is given to the journal # 
# article from which it was obtained.                                        #
#                                                                            #
##############################################################################
data_I
_audit_creation_method     SHELXL-97
_chemical_name_systematic
;
<i>catena</i>-Poly[[tetra-\m-benzoato-\k^8^<i>O</i>:<i>O</i>'-dicopper(II)]-
\m-[<i>N</i>-(pyridin-4-yl)nicotinamide]-\k^2^<i>N</i>:<i>N</i>'-
[dibenzoato-\k^2^<i>O</i>-copper(II)]-\m-[<i>N</i>-
(pyridin-4-yl)nicotinamide]-\k^2^<i>N</i>:<i>N</i>']
;
_chemical_name_common     ?
_chemical_formula_moiety     'C64 H48 Cu3 N6 O14'
_chemical_formula_sum     'C64 H48 Cu3 N6 O14'
_chemical_formula_iupac     '[Cu3 (C7 H5 O2)6 (C11 H9 N3 O)2]'
_chemical_formula_weight     1315.70
_chemical_melting_point     ?
_symmetry_cell_setting     triclinic
_symmetry_space_group_name_H-M     'P -1'
_symmetry_space_group_name_Hall     '-P 1'
loop_
    _symmetry_equiv_pos_as_xyz
    'x, y, z'
    '-x, -y, -z'
_cell_length_a     8.9183(7)
_cell_length_b     11.3348(9)
_cell_length_c     15.5534(12)
_cell_angle_alpha     85.4710(10)
_cell_angle_beta     75.8040(10)
_cell_angle_gamma     75.0070(10)
_cell_volume     1472.1(2)
_cell_formula_units_Z     1
_cell_measurement_reflns_used     24050
_cell_measurement_theta_min     1.86
_cell_measurement_theta_max     25.35
_cell_measurement_temperature     173(2)
_exptl_crystal_description     block
_exptl_crystal_colour     blue
_exptl_crystal_size_max     0.30
_exptl_crystal_size_mid     0.20
_exptl_crystal_size_min     0.20
_exptl_crystal_density_diffrn     1.484
_exptl_crystal_density_meas     ?
_exptl_crystal_density_method     'not measured'
_exptl_crystal_F_000     673
_exptl_absorpt_coefficient_mu     1.147
_exptl_absorpt_correction_type     multi-scan
_exptl_absorpt_process_details     '(SADABS; Sheldrick, 1996)'
_exptl_absorpt_correction_T_min     0.7248
_exptl_absorpt_correction_T_max     0.8031
_exptl_special_details     ?
_diffrn_ambient_temperature     173(2)
_diffrn_radiation_type     MoK\a
_diffrn_radiation_wavelength     0.71073
_diffrn_radiation_source     'fine-focus sealed tube'
_diffrn_radiation_monochromator     graphite
_diffrn_measurement_device_type     'Bruker APEXII CCD'
_diffrn_measurement_method     \w-\f
_diffrn_detector_area_resol_mean     ?
_diffrn_reflns_number     24050
_diffrn_reflns_av_R_equivalents     0.0530
_diffrn_reflns_av_sigmaI/netI     0.0454
_diffrn_reflns_theta_min     1.86
_diffrn_reflns_theta_max     25.35
_diffrn_reflns_theta_full     25.00
_diffrn_measured_fraction_theta_max     0.996
_diffrn_measured_fraction_theta_full     1.000
_diffrn_reflns_limit_h_min     -10
_diffrn_reflns_limit_h_max     10
_diffrn_reflns_limit_k_min     -13
_diffrn_reflns_limit_k_max     13
_diffrn_reflns_limit_l_min     -18
_diffrn_reflns_limit_l_max     18
_diffrn_standards_number     0
_diffrn_standards_interval_count     0
_diffrn_standards_interval_time     ?
_diffrn_standards_decay_%     0
_refine_special_details
;
Refinement of <i>F</i>^2^ against ALL reflections. The weighted <i>R</i>-factor
<i>wR</i> and goodness of fit <i>S</i> are based on <i>F</i>^2^, conventional
<i>R</i>-factors <i>R</i> are based on <i>F</i>, with <i>F</i> set to zero for
negative <i>F</i>^2^. The threshold expression of <i>F</i>^2^ >
\s(<i>F</i>^2^) is used only for calculating <i>R</i>-factors(gt) <i>etc</i>.
and is not relevant to the choice of reflections for refinement.
<i>R</i>-factors based on <i>F</i>^2^ are statistically about twice as large
as those based on <i>F</i>, and <i>R</i>- factors based on ALL data will be
even larger.
;
_reflns_number_total     5372
_reflns_number_gt     4042
_reflns_threshold_expression     I>2\s(I)
_refine_ls_structure_factor_coef     Fsqd
_refine_ls_matrix_type     full
_refine_ls_R_factor_all     0.0556
_refine_ls_R_factor_gt     0.0351
_refine_ls_wR_factor_gt     0.0729
_refine_ls_wR_factor_ref     0.0811
_refine_ls_goodness_of_fit_ref     1.023
_refine_ls_restrained_S_all     1.024
_refine_ls_number_reflns     5372
_refine_ls_number_parameters     397
_refine_ls_number_restraints     1
_refine_ls_hydrogen_treatment     mixed
_refine_ls_weighting_scheme     calc
_refine_ls_weighting_details
         'calc w=1/[\s^2^(Fo^2^)+(0.0281P)^2^+1.0621P] where P=(Fo^2^+2Fc^2^)/3'
_atom_sites_solution_hydrogens     geom
_atom_sites_solution_primary     direct
_atom_sites_solution_secondary     difmap
_refine_ls_shift/su_max     0.001
_refine_ls_shift/su_mean     0.000
_refine_diff_density_max     0.383
_refine_diff_density_min     -0.310
_refine_ls_extinction_method     none
_refine_ls_extinction_coef     ?
loop_
    _atom_type_symbol
    _atom_type_description
    _atom_type_scat_dispersion_real
    _atom_type_scat_dispersion_imag
    _atom_type_scat_source
    'C' 'C' 0.0033 0.0016
                         'International Tables Vol C Tables 4.2.6.8 and 6.1.1.4'
    'H' 'H' 0.0000 0.0000
                         'International Tables Vol C Tables 4.2.6.8 and 6.1.1.4'
    'N' 'N' 0.0061 0.0033
                         'International Tables Vol C Tables 4.2.6.8 and 6.1.1.4'
    'O' 'O' 0.0106 0.0060
                         'International Tables Vol C Tables 4.2.6.8 and 6.1.1.4'
    'Cu' 'Cu' 0.3201 1.2651
                         'International Tables Vol C Tables 4.2.6.8 and 6.1.1.4'
_computing_data_collection     'APEX2 (Bruker, 2006)'
_computing_cell_refinement     'APEX2 (Bruker, 2006)'
_computing_data_reduction     'SAINT (Bruker, 2006)'
_computing_structure_solution     'SHELXS97 (Sheldrick, 2008)'
_computing_structure_refinement     'SHELXL97 (Sheldrick, 2008)'
_computing_molecular_graphics     '<i>Crystal Maker</i> (Palmer, 2007)'
_computing_publication_material     'SHELXL97 (Sheldrick, 2008)'
loop_
    _atom_site_type_symbol
    _atom_site_label
    _atom_site_fract_x
    _atom_site_fract_y
    _atom_site_fract_z
    _atom_site_U_iso_or_equiv
    _atom_site_adp_type
    _atom_site_calc_flag
    _atom_site_refinement_flags
    _atom_site_occupancy
    _atom_site_symmetry_multiplicity
    _atom_site_disorder_assembly
    _atom_site_disorder_group
    Cu Cu1 0.0000 0.5000 0.0000 0.02146(13) Uani d S 1 2 . .
    Cu Cu2 1.36616(4) 0.54604(3) -0.44207(2) 0.02392(11) Uani d . 1 1 . .
    O O1 0.0790(2) 0.35964(17) -0.07773(12) 0.0266(5) Uani d . 1 1 . .
    O O2 0.2143(3) 0.29187(19) 0.02586(14) 0.0394(5) Uani d . 1 1 . .
    O O3 1.4882(2) 0.66396(18) -0.43039(13) 0.0323(5) Uani d . 1 1 . .
    O O4 1.7183(2) 0.58342(18) -0.52675(13) 0.0295(5) Uani d . 1 1 . .
    O O5 1.4691(2) 0.43007(18) -0.35983(13) 0.0284(5) Uani d . 1 1 . .
    O O6 1.7006(2) 0.35647(18) -0.45767(13) 0.0329(5) Uani d . 1 1 . .
    O O7 0.7243(2) 0.5482(2) -0.28967(13) 0.0373(5) Uani d . 1 1 . .
    N N1 0.1981(3) 0.5589(2) -0.05294(14) 0.0218(5) Uani d . 1 1 . .
    N N2 0.6435(3) 0.6367(2) -0.15343(15) 0.0231(5) Uani d D 1 1 . .
    H H2N 0.684(3) 0.661(2) -0.1152(16) 0.028 Uiso d D 1 1 . .
    N N3 1.1596(3) 0.6361(2) -0.33950(14) 0.0227(5) Uani d . 1 1 . .
    C C1 0.2737(3) 0.5403(2) -0.13860(18) 0.0244(6) Uani d . 1 1 . .
    H H1 0.2240 0.5075 -0.1753 0.029 Uiso calc R 1 1 . .
    C C2 0.2702(3) 0.6069(2) -0.00283(18) 0.0237(6) Uani d . 1 1 . .
    H H2 0.2170 0.6245 0.0573 0.028 Uiso calc R 1 1 . .
    C C3 0.4166(3) 0.6317(2) -0.03425(18) 0.0226(6) Uani d . 1 1 . .
    H H3 0.4645 0.6631 0.0041 0.027 Uiso calc R 1 1 . .
    C C4 0.4948(3) 0.6105(2) -0.12310(17) 0.0207(6) Uani d . 1 1 . .
    C C5 0.4182(3) 0.5656(2) -0.17648(18) 0.0238(6) Uani d . 1 1 . .
    H H5 0.4651 0.5529 -0.2379 0.029 Uiso calc R 1 1 . .
    C C6 0.7466(3) 0.6081(3) -0.23565(18) 0.0248(6) Uani d . 1 1 . .
    C C7 0.8914(3) 0.6583(3) -0.25392(17) 0.0222(6) Uani d . 1 1 . .
    C C8 1.0264(3) 0.5974(3) -0.31442(18) 0.0239(6) Uani d . 1 1 . .
    H H8 1.0235 0.5243 -0.3392 0.029 Uiso calc R 1 1 . .
    C C9 1.1613(3) 0.7396(3) -0.30381(18) 0.0298(7) Uani d . 1 1 . .
    H H9 1.2558 0.7681 -0.3207 0.036 Uiso calc R 1 1 . .
    C C10 1.0331(3) 0.8063(3) -0.2440(2) 0.0327(7) Uani d . 1 1 . .
    H H10 1.0392 0.8791 -0.2202 0.039 Uiso calc R 1 1 . .
    C C11 0.8949(3) 0.7656(3) -0.21908(19) 0.0283(7) Uani d . 1 1 . .
    H H11 0.8038 0.8107 -0.1786 0.034 Uiso calc R 1 1 . .
    C C12 1.6289(3) 0.6623(3) -0.47145(19) 0.0270(7) Uani d . 1 1 . .
    C C13 1.6959(4) 0.7642(3) -0.45442(19) 0.0306(7) Uani d . 1 1 . .
    C C14 1.8593(4) 0.7500(3) -0.47238(19) 0.0313(7) Uani d . 1 1 . .
    H H14 1.9295 0.6754 -0.4957 0.038 Uiso calc R 1 1 . .
    C C15 1.9208(4) 0.8441(3) -0.4565(2) 0.0396(8) Uani d . 1 1 . .
    H H15 2.0332 0.8336 -0.4688 0.047 Uiso calc R 1 1 . .
    C C16 1.8214(5) 0.9517(3) -0.4232(2) 0.0566(11) Uani d . 1 1 . .
    H H16 1.8646 1.0162 -0.4130 0.068 Uiso calc R 1 1 . .
    C C17 1.6585(5) 0.9670(4) -0.4045(3) 0.0756(15) Uani d . 1 1 . .
    H H17 1.5888 1.0419 -0.3812 0.091 Uiso calc R 1 1 . .
    C C18 1.5972(4) 0.8726(3) -0.4199(3) 0.0623(12) Uani d . 1 1 . .
    H H18 1.4848 0.8829 -0.4065 0.075 Uiso calc R 1 1 . .
    C C19 1.6096(3) 0.3635(3) -0.38105(19) 0.0271(7) Uani d . 1 1 . .
    C C20 1.6740(3) 0.2846(3) -0.31014(19) 0.0275(7) Uani d . 1 1 . .
    C C21 1.5723(4) 0.2589(3) -0.2323(2) 0.0342(7) Uani d . 1 1 . .
    H H21 1.4603 0.2916 -0.2235 0.041 Uiso calc R 1 1 . .
    C C22 1.6334(4) 0.1856(3) -0.1674(2) 0.0453(9) Uani d . 1 1 . .
    H H22 1.5631 0.1666 -0.1147 0.054 Uiso calc R 1 1 . .
    C C23 1.7952(5) 0.1399(3) -0.1787(2) 0.0519(10) Uani d . 1 1 . .
    H H23 1.8370 0.0905 -0.1337 0.062 Uiso calc R 1 1 . .
    C C24 1.8963(4) 0.1663(3) -0.2558(3) 0.0511(10) Uani d . 1 1 . .
    H H24 2.0084 0.1350 -0.2639 0.061 Uiso calc R 1 1 . .
    C C25 1.8364(4) 0.2375(3) -0.3211(2) 0.0402(8) Uani d . 1 1 . .
    H H25 1.9073 0.2544 -0.3743 0.048 Uiso calc R 1 1 . .
    C C26 0.1744(3) 0.2772(3) -0.04270(19) 0.0263(7) Uani d . 1 1 . .
    C C27 0.3730(5) -0.0630(4) -0.1756(3) 0.0698(13) Uani d . 1 1 . .
    H H27 0.4193 -0.1385 -0.2053 0.084 Uiso calc R 1 1 . .
    C C28 0.3120(5) 0.0550(3) -0.0454(3) 0.0555(10) Uani d . 1 1 . .
    H H28 0.3169 0.0601 0.0145 0.067 Uiso calc R 1 1 . .
    C C29 0.2334(4) 0.1471(3) -0.1756(2) 0.0368(8) Uani d . 1 1 . .
    H H29 0.1829 0.2163 -0.2058 0.044 Uiso calc R 1 1 . .
    C C30 0.2388(4) 0.1566(3) -0.0885(2) 0.0326(7) Uani d . 1 1 . .
    C C31 0.3782(6) -0.0545(4) -0.0896(3) 0.0787(14) Uani d . 1 1 . .
    H H31 0.4278 -0.1244 -0.0596 0.094 Uiso calc R 1 1 . .
    C C32 0.3013(4) 0.0368(3) -0.2192(3) 0.0514(10) Uani d . 1 1 . .
    H H32 0.2980 0.0309 -0.2793 0.062 Uiso calc R 1 1 . .
loop_
    _atom_site_aniso_label
    _atom_site_aniso_U_11
    _atom_site_aniso_U_22
    _atom_site_aniso_U_33
    _atom_site_aniso_U_12
    _atom_site_aniso_U_13
    _atom_site_aniso_U_23
    Cu1 0.0145(2) 0.0247(3) 0.0243(3) -0.0074(2) 0.0022(2) -0.0077(2)
    Cu2 0.01624(19) 0.0281(2) 0.0262(2) -0.00850(15) 0.00295(14) -0.00849(15)
    O1 0.0183(10) 0.0285(11) 0.0325(11) -0.0079(9) 0.0004(9) -0.0107(9)
    O2 0.0537(15) 0.0391(13) 0.0320(12) -0.0183(11) -0.0145(11) -0.0026(10)
    O3 0.0212(11) 0.0328(12) 0.0422(13) -0.0136(9) 0.0051(9) -0.0123(10)
    O4 0.0211(11) 0.0349(12) 0.0336(12) -0.0133(9) 0.0016(9) -0.0109(10)
    O5 0.0205(11) 0.0332(12) 0.0298(11) -0.0065(9) -0.0002(9) -0.0082(9)
    O6 0.0234(11) 0.0386(13) 0.0314(12) -0.0043(9) 0.0019(9) -0.0065(10)
    O7 0.0288(12) 0.0510(14) 0.0341(12) -0.0216(11) 0.0079(9) -0.0220(11)
    N1 0.0179(12) 0.0237(13) 0.0232(12) -0.0074(10) -0.0001(10) -0.0051(10)
    N2 0.0163(12) 0.0310(14) 0.0224(13) -0.0101(10) 0.0012(10) -0.0068(11)
    N3 0.0182(12) 0.0272(13) 0.0220(12) -0.0088(10) 0.0008(10) -0.0036(10)
    C1 0.0191(15) 0.0285(16) 0.0260(16) -0.0066(12) -0.0036(12) -0.0060(12)
    C2 0.0206(15) 0.0227(15) 0.0241(15) -0.0041(12) 0.0020(12) -0.0056(12)
    C3 0.0176(14) 0.0257(16) 0.0262(15) -0.0086(12) -0.0028(12) -0.0069(12)
    C4 0.0159(14) 0.0195(14) 0.0250(15) -0.0045(11) -0.0012(12) -0.0013(12)
    C5 0.0203(15) 0.0299(16) 0.0201(15) -0.0074(13) -0.0006(12) -0.0037(12)
    C6 0.0205(15) 0.0260(16) 0.0271(16) -0.0085(12) -0.0001(12) -0.0034(13)
    C7 0.0176(14) 0.0267(15) 0.0207(14) -0.0084(12) 0.0021(11) -0.0024(12)
    C8 0.0211(15) 0.0246(15) 0.0247(15) -0.0073(12) 0.0004(12) -0.0059(12)
    C9 0.0242(16) 0.0379(18) 0.0288(16) -0.0156(14) 0.0015(13) -0.0071(14)
    C10 0.0305(17) 0.0300(17) 0.0364(18) -0.0144(14) 0.0053(14) -0.0122(14)
    C11 0.0230(16) 0.0306(17) 0.0271(16) -0.0066(13) 0.0043(13) -0.0075(13)
    C12 0.0228(16) 0.0312(17) 0.0297(16) -0.0137(13) -0.0033(13) -0.0030(14)
    C13 0.0301(17) 0.0326(18) 0.0309(17) -0.0170(14) 0.0007(13) -0.0061(14)
    C14 0.0293(17) 0.0373(18) 0.0308(17) -0.0174(14) -0.0030(13) -0.0026(14)
    C15 0.043(2) 0.052(2) 0.0340(18) -0.0301(18) -0.0080(15) 0.0037(16)
    C16 0.068(3) 0.052(2) 0.058(2) -0.043(2) 0.003(2) -0.014(2)
    C17 0.060(3) 0.045(2) 0.116(4) -0.026(2) 0.018(3) -0.046(2)
    C18 0.036(2) 0.045(2) 0.100(3) -0.0187(18) 0.015(2) -0.032(2)
    C19 0.0240(16) 0.0270(16) 0.0336(17) -0.0112(13) -0.0044(14) -0.0105(13)
    C20 0.0265(16) 0.0263(16) 0.0316(17) -0.0066(13) -0.0076(13) -0.0083(13)
    C21 0.0302(18) 0.0311(18) 0.0398(19) -0.0069(14) -0.0057(15) -0.0022(15)
    C22 0.049(2) 0.043(2) 0.039(2) -0.0082(18) -0.0059(17) 0.0021(17)
    C23 0.069(3) 0.045(2) 0.044(2) -0.003(2) -0.028(2) -0.0031(17)
    C24 0.035(2) 0.061(3) 0.059(2) -0.0002(18) -0.0238(19) -0.011(2)
    C25 0.0311(19) 0.051(2) 0.041(2) -0.0112(16) -0.0095(15) -0.0088(17)
    C26 0.0228(16) 0.0294(17) 0.0273(16) -0.0131(13) 0.0015(13) -0.0055(13)
    C27 0.083(3) 0.037(2) 0.087(3) 0.006(2) -0.030(3) -0.030(2)
    C28 0.080(3) 0.034(2) 0.052(2) -0.008(2) -0.021(2) -0.0035(18)
    C29 0.0276(17) 0.0356(19) 0.048(2) -0.0015(14) -0.0128(15) -0.0141(16)
    C30 0.0291(17) 0.0278(17) 0.0411(19) -0.0067(14) -0.0059(14) -0.0100(14)
    C31 0.118(4) 0.029(2) 0.088(3) 0.003(2) -0.044(3) -0.004(2)
    C32 0.047(2) 0.048(2) 0.060(2) 0.0019(18) -0.0214(19) -0.0288(19)
_geom_special_details
;
All e.s.d.'s (except the e.s.d. in the dihedral angle between two l.s. planes)
are estimated using the full covariance matrix. The cell e.s.d.'s are taken
into account individually in the estimation of e.s.d.'s in distances, angles
and torsion angles; correlations between e.s.d.'s in cell parameters are only
used when they are defined by crystal symmetry. An approximate (isotropic)
treatment of cell e.s.d.'s is used for estimating e.s.d.'s involving l.s.
planes.
;
loop_
    _geom_bond_atom_site_label_1
    _geom_bond_atom_site_label_2
    _geom_bond_site_symmetry_2
    _geom_bond_distance
    _geom_bond_publ_flag
    Cu1 O1 . 1.9481(18) y
    Cu1 O1 2_565 1.9481(18) ?
    Cu1 N1 2_565 2.014(2) ?
    Cu1 N1 . 2.014(2) y
    Cu2 O4 2_864 1.9543(19) y
    Cu2 O6 2_864 1.962(2) y
    Cu2 O3 . 1.9727(19) y
    Cu2 O5 . 1.973(2) y
    Cu2 N3 . 2.196(2) y
    O1 C26 . 1.276(3) ?
    O2 C26 . 1.239(3) ?
    O3 C12 . 1.257(3) ?
    O4 C12 . 1.262(3) ?
    O4 Cu2 2_864 1.9543(18) ?
    O5 C19 . 1.263(3) ?
    O6 C19 . 1.262(3) ?
    O6 Cu2 2_864 1.962(2) ?
    O7 C6 . 1.203(3) ?
    N1 C1 . 1.343(3) ?
    N1 C2 . 1.346(3) ?
    N2 C6 . 1.386(3) ?
    N2 C4 . 1.394(3) ?
    N2 H2N . 0.861(17) ?
    N3 C8 . 1.331(3) ?
    N3 C9 . 1.341(3) ?
    C1 C5 . 1.373(4) ?
    C1 H1 . 0.9500 ?
    C2 C3 . 1.370(4) ?
    C2 H2 . 0.9500 ?
    C3 C4 . 1.395(4) ?
    C3 H3 . 0.9500 ?
    C4 C5 . 1.392(4) ?
    C5 H5 . 0.9500 ?
    C6 C7 . 1.499(4) ?
    C7 C11 . 1.380(4) ?
    C7 C8 . 1.389(4) ?
    C8 H8 . 0.9500 ?
    C9 C10 . 1.374(4) ?
    C9 H9 . 0.9500 ?
    C10 C11 . 1.384(4) ?
    C10 H10 . 0.9500 ?
    C11 H11 . 0.9500 ?
    C12 C13 . 1.497(4) ?
    C13 C18 . 1.374(4) ?
    C13 C14 . 1.384(4) ?
    C14 C15 . 1.382(4) ?
    C14 H14 . 0.9500 ?
    C15 C16 . 1.362(5) ?
    C15 H15 . 0.9500 ?
    C16 C17 . 1.377(5) ?
    C16 H16 . 0.9500 ?
    C17 C18 . 1.382(5) ?
    C17 H17 . 0.9500 ?
    C18 H18 . 0.9500 ?
    C19 C20 . 1.495(4) ?
    C20 C25 . 1.381(4) ?
    C20 C21 . 1.384(4) ?
    C21 C22 . 1.382(4) ?
    C21 H21 . 0.9500 ?
    C22 C23 . 1.372(5) ?
    C22 H22 . 0.9500 ?
    C23 C24 . 1.376(5) ?
    C23 H23 . 0.9500 ?
    C24 C25 . 1.371(5) ?
    C24 H24 . 0.9500 ?
    C25 H25 . 0.9500 ?
    C26 C30 . 1.501(4) ?
    C27 C31 . 1.362(6) ?
    C27 C32 . 1.366(5) ?
    C27 H27 . 0.9500 ?
    C28 C30 . 1.381(5) ?
    C28 C31 . 1.385(5) ?
    C28 H28 . 0.9500 ?
    C29 C30 . 1.380(4) ?
    C29 C32 . 1.389(4) ?
    C29 H29 . 0.9500 ?
    C31 H31 . 0.9500 ?
    C32 H32 . 0.9500 ?
loop_
    _geom_angle_atom_site_label_1
    _geom_angle_atom_site_label_2
    _geom_angle_atom_site_label_3
    _geom_angle_site_symmetry_1
    _geom_angle_site_symmetry_3
    _geom_angle
    _geom_angle_publ_flag
    O1 Cu1 O1 . 2_565 180.0 ?
    O1 Cu1 N1 . 2_565 89.20(8) ?
    O1 Cu1 N1 2_565 2_565 90.80(8) ?
    O1 Cu1 N1 . . 90.80(8) ?
    O1 Cu1 N1 2_565 . 89.20(8) ?
    N1 Cu1 N1 2_565 . 180.0 ?
    O4 Cu2 O6 2_864 2_864 88.63(8) ?
    O4 Cu2 O3 2_864 . 168.50(8) ?
    O6 Cu2 O3 2_864 . 89.13(9) ?
    O4 Cu2 O5 2_864 . 88.78(8) ?
    O6 Cu2 O5 2_864 . 168.47(8) ?
    O3 Cu2 O5 . . 91.18(8) ?
    O4 Cu2 N3 2_864 . 99.17(8) ?
    O6 Cu2 N3 2_864 . 96.15(8) ?
    O3 Cu2 N3 . . 92.29(8) ?
    O5 Cu2 N3 . . 95.35(8) ?
    C26 O1 Cu1 . . 108.01(17) ?
    C12 O3 Cu2 . . 126.41(18) ?
    C12 O4 Cu2 . 2_864 119.08(17) ?
    C19 O5 Cu2 . . 123.94(19) ?
    C19 O6 Cu2 . 2_864 121.68(19) ?
    C1 N1 C2 . . 116.7(2) ?
    C1 N1 Cu1 . . 121.09(18) ?
    C2 N1 Cu1 . . 121.88(18) ?
    C6 N2 C4 . . 126.4(2) ?
    C6 N2 H2N . . 115.0(19) ?
    C4 N2 H2N . . 117.6(19) ?
    C8 N3 C9 . . 117.4(2) ?
    C8 N3 Cu2 . . 123.03(18) ?
    C9 N3 Cu2 . . 119.43(18) ?
    N1 C1 C5 . . 124.1(3) ?
    N1 C1 H1 . . 117.9 ?
    C5 C1 H1 . . 117.9 ?
    N1 C2 C3 . . 123.3(3) ?
    N1 C2 H2 . . 118.4 ?
    C3 C2 H2 . . 118.4 ?
    C2 C3 C4 . . 119.4(2) ?
    C2 C3 H3 . . 120.3 ?
    C4 C3 H3 . . 120.3 ?
    C5 C4 N2 . . 123.9(2) ?
    C5 C4 C3 . . 117.8(2) ?
    N2 C4 C3 . . 118.3(2) ?
    C1 C5 C4 . . 118.7(3) ?
    C1 C5 H5 . . 120.7 ?
    C4 C5 H5 . . 120.7 ?
    O7 C6 N2 . . 123.9(3) ?
    O7 C6 C7 . . 121.2(2) ?
    N2 C6 C7 . . 114.9(2) ?
    C11 C7 C8 . . 118.2(2) ?
    C11 C7 C6 . . 124.0(2) ?
    C8 C7 C6 . . 117.7(2) ?
    N3 C8 C7 . . 123.4(3) ?
    N3 C8 H8 . . 118.3 ?
    C7 C8 H8 . . 118.3 ?
    N3 C9 C10 . . 123.2(3) ?
    N3 C9 H9 . . 118.4 ?
    C10 C9 H9 . . 118.4 ?
    C9 C10 C11 . . 118.8(3) ?
    C9 C10 H10 . . 120.6 ?
    C11 C10 H10 . . 120.6 ?
    C7 C11 C10 . . 118.9(3) ?
    C7 C11 H11 . . 120.5 ?
    C10 C11 H11 . . 120.5 ?
    O3 C12 O4 . . 125.9(3) ?
    O3 C12 C13 . . 117.2(3) ?
    O4 C12 C13 . . 116.9(2) ?
    C18 C13 C14 . . 118.7(3) ?
    C18 C13 C12 . . 120.9(3) ?
    C14 C13 C12 . . 120.4(3) ?
    C15 C14 C13 . . 120.2(3) ?
    C15 C14 H14 . . 119.9 ?
    C13 C14 H14 . . 119.9 ?
    C16 C15 C14 . . 120.4(3) ?
    C16 C15 H15 . . 119.8 ?
    C14 C15 H15 . . 119.8 ?
    C15 C16 C17 . . 120.1(3) ?
    C15 C16 H16 . . 120.0 ?
    C17 C16 H16 . . 120.0 ?
    C16 C17 C18 . . 119.4(4) ?
    C16 C17 H17 . . 120.3 ?
    C18 C17 H17 . . 120.3 ?
    C13 C18 C17 . . 121.1(3) ?
    C13 C18 H18 . . 119.4 ?
    C17 C18 H18 . . 119.4 ?
    O6 C19 O5 . . 125.6(3) ?
    O6 C19 C20 . . 116.7(3) ?
    O5 C19 C20 . . 117.7(3) ?
    C25 C20 C21 . . 119.0(3) ?
    C25 C20 C19 . . 120.3(3) ?
    C21 C20 C19 . . 120.7(3) ?
    C22 C21 C20 . . 120.1(3) ?
    C22 C21 H21 . . 120.0 ?
    C20 C21 H21 . . 120.0 ?
    C23 C22 C21 . . 120.4(3) ?
    C23 C22 H22 . . 119.8 ?
    C21 C22 H22 . . 119.8 ?
    C22 C23 C24 . . 119.5(3) ?
    C22 C23 H23 . . 120.2 ?
    C24 C23 H23 . . 120.2 ?
    C25 C24 C23 . . 120.4(3) ?
    C25 C24 H24 . . 119.8 ?
    C23 C24 H24 . . 119.8 ?
    C24 C25 C20 . . 120.6(3) ?
    C24 C25 H25 . . 119.7 ?
    C20 C25 H25 . . 119.7 ?
    O2 C26 O1 . . 123.7(3) ?
    O2 C26 C30 . . 119.6(3) ?
    O1 C26 C30 . . 116.7(3) ?
    C31 C27 C32 . . 120.1(4) ?
    C31 C27 H27 . . 120.0 ?
    C32 C27 H27 . . 120.0 ?
    C30 C28 C31 . . 119.8(4) ?
    C30 C28 H28 . . 120.1 ?
    C31 C28 H28 . . 120.1 ?
    C30 C29 C32 . . 120.3(3) ?
    C30 C29 H29 . . 119.8 ?
    C32 C29 H29 . . 119.8 ?
    C29 C30 C28 . . 119.1(3) ?
    C29 C30 C26 . . 120.6(3) ?
    C28 C30 C26 . . 120.2(3) ?
    C27 C31 C28 . . 120.7(4) ?
    C27 C31 H31 . . 119.6 ?
    C28 C31 H31 . . 119.6 ?
    C27 C32 C29 . . 119.9(3) ?
    C27 C32 H32 . . 120.1 ?
    C29 C32 H32 . . 120.1 ?
loop_
    _geom_torsion_atom_site_label_1
    _geom_torsion_atom_site_label_2
    _geom_torsion_atom_site_label_3
    _geom_torsion_atom_site_label_4
    _geom_torsion_site_symmetry_1
    _geom_torsion_site_symmetry_2
    _geom_torsion_site_symmetry_3
    _geom_torsion_site_symmetry_4
    _geom_torsion
    _geom_torsion_publ_flag
    N1 Cu1 O1 C26 2_565 . . . -97.42(18) ?
    N1 Cu1 O1 C26 . . . . 82.58(18) ?
    O4 Cu2 O3 C12 2_864 . . . -7.5(6) ?
    O6 Cu2 O3 C12 2_864 . . . -86.3(2) ?
    O5 Cu2 O3 C12 . . . . 82.2(2) ?
    N3 Cu2 O3 C12 . . . . 177.6(2) ?
    O4 Cu2 O5 C19 2_864 . . . 91.6(2) ?
    O6 Cu2 O5 C19 2_864 . . . 14.5(5) ?
    O3 Cu2 O5 C19 . . . . -76.9(2) ?
    N3 Cu2 O5 C19 . . . . -169.4(2) ?
    O1 Cu1 N1 C1 . . . . 32.9(2) ?
    O1 Cu1 N1 C1 2_565 . . . -147.1(2) ?
    O1 Cu1 N1 C2 . . . . -140.1(2) ?
    O1 Cu1 N1 C2 2_565 . . . 39.9(2) ?
    O4 Cu2 N3 C8 2_864 . . . 0.9(2) ?
    O6 Cu2 N3 C8 2_864 . . . 90.5(2) ?
    O3 Cu2 N3 C8 . . . . 179.9(2) ?
    O5 Cu2 N3 C8 . . . . -88.7(2) ?
    O4 Cu2 N3 C9 2_864 . . . -174.6(2) ?
    O6 Cu2 N3 C9 2_864 . . . -85.0(2) ?
    O3 Cu2 N3 C9 . . . . 4.4(2) ?
    O5 Cu2 N3 C9 . . . . 95.8(2) ?
    C2 N1 C1 C5 . . . . 0.8(4) ?
    Cu1 N1 C1 C5 . . . . -172.5(2) ?
    C1 N1 C2 C3 . . . . -2.8(4) ?
    Cu1 N1 C2 C3 . . . . 170.4(2) ?
    N1 C2 C3 C4 . . . . 2.1(4) ?
    C6 N2 C4 C5 . . . . -9.2(4) ?
    C6 N2 C4 C3 . . . . 171.6(3) ?
    C2 C3 C4 C5 . . . . 0.6(4) ?
    C2 C3 C4 N2 . . . . 179.9(2) ?
    N1 C1 C5 C4 . . . . 1.8(4) ?
    N2 C4 C5 C1 . . . . 178.3(3) ?
    C3 C4 C5 C1 . . . . -2.5(4) ?
    C4 N2 C6 O7 . . . . -5.6(5) ?
    C4 N2 C6 C7 . . . . 174.1(2) ?
    O7 C6 C7 C11 . . . . 149.7(3) ?
    N2 C6 C7 C11 . . . . -30.0(4) ?
    O7 C6 C7 C8 . . . . -25.7(4) ?
    N2 C6 C7 C8 . . . . 154.6(3) ?
    C9 N3 C8 C7 . . . . 0.0(4) ?
    Cu2 N3 C8 C7 . . . . -175.6(2) ?
    C11 C7 C8 N3 . . . . 1.0(4) ?
    C6 C7 C8 N3 . . . . 176.6(3) ?
    C8 N3 C9 C10 . . . . -0.5(4) ?
    Cu2 N3 C9 C10 . . . . 175.3(2) ?
    N3 C9 C10 C11 . . . . -0.1(5) ?
    C8 C7 C11 C10 . . . . -1.5(4) ?
    C6 C7 C11 C10 . . . . -176.8(3) ?
    C9 C10 C11 C7 . . . . 1.1(5) ?
    Cu2 O3 C12 O4 . . . . -1.2(4) ?
    Cu2 O3 C12 C13 . . . . 177.83(19) ?
    Cu2 O4 C12 O3 2_864 . . . 2.9(4) ?
    Cu2 O4 C12 C13 2_864 . . . -176.08(19) ?
    O3 C12 C13 C18 . . . . -20.6(5) ?
    O4 C12 C13 C18 . . . . 158.5(3) ?
    O3 C12 C13 C14 . . . . 158.7(3) ?
    O4 C12 C13 C14 . . . . -22.2(4) ?
    C18 C13 C14 C15 . . . . -0.6(5) ?
    C12 C13 C14 C15 . . . . -179.9(3) ?
    C13 C14 C15 C16 . . . . -0.2(5) ?
    C14 C15 C16 C17 . . . . 0.6(6) ?
    C15 C16 C17 C18 . . . . -0.2(7) ?
    C14 C13 C18 C17 . . . . 1.0(6) ?
    C12 C13 C18 C17 . . . . -179.7(4) ?
    C16 C17 C18 C13 . . . . -0.6(7) ?
    Cu2 O6 C19 O5 2_864 . . . 0.8(4) ?
    Cu2 O6 C19 C20 2_864 . . . 179.98(17) ?
    Cu2 O5 C19 O6 . . . . -3.9(4) ?
    Cu2 O5 C19 C20 . . . . 176.99(17) ?
    O6 C19 C20 C25 . . . . 19.3(4) ?
    O5 C19 C20 C25 . . . . -161.5(3) ?
    O6 C19 C20 C21 . . . . -161.4(3) ?
    O5 C19 C20 C21 . . . . 17.8(4) ?
    C25 C20 C21 C22 . . . . -0.8(4) ?
    C19 C20 C21 C22 . . . . 179.8(3) ?
    C20 C21 C22 C23 . . . . 1.4(5) ?
    C21 C22 C23 C24 . . . . -0.9(5) ?
    C22 C23 C24 C25 . . . . -0.1(5) ?
    C23 C24 C25 C20 . . . . 0.6(5) ?
    C21 C20 C25 C24 . . . . -0.1(5) ?
    C19 C20 C25 C24 . . . . 179.2(3) ?
    Cu1 O1 C26 O2 . . . . -4.5(3) ?
    Cu1 O1 C26 C30 . . . . 175.13(19) ?
    C32 C29 C30 C28 . . . . -0.3(5) ?
    C32 C29 C30 C26 . . . . 176.3(3) ?
    C31 C28 C30 C29 . . . . -0.1(6) ?
    C31 C28 C30 C26 . . . . -176.8(4) ?
    O2 C26 C30 C29 . . . . -162.1(3) ?
    O1 C26 C30 C29 . . . . 18.2(4) ?
    O2 C26 C30 C28 . . . . 14.5(4) ?
    O1 C26 C30 C28 . . . . -165.1(3) ?
    C32 C27 C31 C28 . . . . -0.3(8) ?
    C30 C28 C31 C27 . . . . 0.4(7) ?
    C31 C27 C32 C29 . . . . -0.1(7) ?
    C30 C29 C32 C27 . . . . 0.5(5) ?
loop_
    _geom_hbond_atom_site_label_D
    _geom_hbond_atom_site_label_H
    _geom_hbond_atom_site_label_A
    _geom_hbond_site_symmetry_A
    _geom_hbond_distance_DH
    _geom_hbond_distance_HA
    _geom_hbond_distance_DA
    _geom_hbond_angle_DHA
    _geom_hbond_publ_flag
    N2 H2N O2 2_665 0.861(17) 2.007(18) 2.867(3) 177(3) y
_iucr_refine_instructions_details
;
TITL p1b in P-1
CELL 0.71073   8.9183  11.3348  15.5534  85.471  75.804  75.007
ZERR    1.00   0.0007   0.0009   0.0012   0.001   0.001   0.001
LATT  1
SFAC C H N O CU
UNIT 64 48 6 14 3
TEMP -100.000
L.S. 16
ACTA 50
CONF
HTAB 2
BOND $H
EQIV $1 -x+1, -y+1, -z
HTAB N2 O2_$1
Size 0.3 0.2 0.2
FMAP 2
PLAN 20
DFIX 0.9 N2 H2N
WGHT    0.028100    1.062100
FVAR       0.13224
CU1   5    0.000000    0.500000    0.000000    10.50000    0.01451    0.02468 =
         0.02427   -0.00766    0.00218   -0.00743
CU2   5    1.366160    0.546045   -0.442067    11.00000    0.01624    0.02814 =
         0.02618   -0.00849    0.00295   -0.00850
O1    4    0.078971    0.359643   -0.077733    11.00000    0.01830    0.02853 =
         0.03250   -0.01072    0.00036   -0.00786
O2    4    0.214310    0.291867    0.025855    11.00000    0.05368    0.03910 =
         0.03203   -0.00258   -0.01451   -0.01829
O3    4    1.488192    0.663956   -0.430387    11.00000    0.02121    0.03279 =
         0.04216   -0.01234    0.00508   -0.01358
O4    4    1.718296    0.583422   -0.526750    11.00000    0.02108    0.03490 =
         0.03359   -0.01085    0.00161   -0.01329
O5    4    1.469054    0.430069   -0.359834    11.00000    0.02047    0.03321 =
         0.02981   -0.00816   -0.00025   -0.00647
O6    4    1.700630    0.356472   -0.457675    11.00000    0.02343    0.03864 =
         0.03137   -0.00653    0.00186   -0.00425
O7    4    0.724349    0.548161   -0.289669    11.00000    0.02885    0.05103 =
         0.03412   -0.02201    0.00791   -0.02160
N1    3    0.198085    0.558936   -0.052936    11.00000    0.01794    0.02369 =
         0.02317   -0.00506   -0.00005   -0.00737
N2    3    0.643508    0.636677   -0.153431    11.00000    0.01631    0.03098 =
         0.02236   -0.00684    0.00125   -0.01010
H2N   2    0.684134    0.660621   -0.115187    11.00000   -1.20000
N3    3    1.159639    0.636105   -0.339501    11.00000    0.01819    0.02718 =
         0.02204   -0.00363    0.00084   -0.00880
C1    1    0.273678    0.540289   -0.138596    11.00000    0.01912    0.02846 =
         0.02601   -0.00601   -0.00358   -0.00665
AFIX  43
H1    2    0.223979    0.507490   -0.175257    11.00000   -1.20000
AFIX   0
C2    1    0.270225    0.606906   -0.002830    11.00000    0.02064    0.02274 =
         0.02414   -0.00556    0.00196   -0.00414
AFIX  43
H2    2    0.217016    0.624457    0.057309    11.00000   -1.20000
AFIX   0
C3    1    0.416649    0.631697   -0.034252    11.00000    0.01758    0.02573 =
         0.02622   -0.00689   -0.00284   -0.00861
AFIX  43
H3    2    0.464530    0.663063    0.004142    11.00000   -1.20000
AFIX   0
C4    1    0.494807    0.610484   -0.123101    11.00000    0.01592    0.01947 =
         0.02499   -0.00132   -0.00116   -0.00448
C5    1    0.418220    0.565649   -0.176479    11.00000    0.02032    0.02986 =
         0.02015   -0.00372   -0.00056   -0.00736
AFIX  43
H5    2    0.465061    0.552867   -0.237885    11.00000   -1.20000
AFIX   0
C6    1    0.746593    0.608063   -0.235650    11.00000    0.02048    0.02597 =
         0.02707   -0.00341   -0.00006   -0.00846
C7    1    0.891383    0.658322   -0.253918    11.00000    0.01762    0.02665 =
         0.02070   -0.00245    0.00208   -0.00839
C8    1    1.026395    0.597395   -0.314421    11.00000    0.02113    0.02457 =
         0.02473   -0.00588    0.00042   -0.00729
AFIX  43
H8    2    1.023508    0.524275   -0.339202    11.00000   -1.20000
AFIX   0
C9    1    1.161338    0.739551   -0.303812    11.00000    0.02417    0.03792 =
         0.02875   -0.00711    0.00148   -0.01562
AFIX  43
H9    2    1.255832    0.768056   -0.320710    11.00000   -1.20000
AFIX   0
C10   1    1.033070    0.806277   -0.244012    11.00000    0.03051    0.02999 =
         0.03642   -0.01220    0.00528   -0.01441
AFIX  43
H10   2    1.039158    0.879087   -0.220202    11.00000   -1.20000
AFIX   0
C11   1    0.894859    0.765556   -0.219077    11.00000    0.02301    0.03063 =
         0.02705   -0.00753    0.00434   -0.00662
AFIX  43
H11   2    0.803812    0.810707   -0.178615    11.00000   -1.20000
AFIX   0
C12   1    1.628865    0.662345   -0.471451    11.00000    0.02284    0.03117 =
         0.02971   -0.00302   -0.00329   -0.01365
C13   1    1.695902    0.764153   -0.454420    11.00000    0.03015    0.03256 =
         0.03093   -0.00607    0.00069   -0.01699
C14   1    1.859317    0.750029   -0.472377    11.00000    0.02926    0.03730 =
         0.03085   -0.00258   -0.00301   -0.01735
AFIX  43
H14   2    1.929500    0.675389   -0.495732    11.00000   -1.20000
AFIX   0
C15   1    1.920820    0.844082   -0.456468    11.00000    0.04250    0.05150 =
         0.03397    0.00374   -0.00800   -0.03006
AFIX  43
H15   2    2.033157    0.833636   -0.468783    11.00000   -1.20000
AFIX   0
C16   1    1.821442    0.951684   -0.423243    11.00000    0.06789    0.05233 =
         0.05797   -0.01364    0.00346   -0.04309
AFIX  43
H16   2    1.864595    1.016202   -0.412986    11.00000   -1.20000
AFIX   0
C17   1    1.658485    0.967044   -0.404505    11.00000    0.05990    0.04517 =
         0.11601   -0.04574    0.01824   -0.02641
AFIX  43
H17   2    1.588845    1.041884   -0.381172    11.00000   -1.20000
AFIX   0
C18   1    1.597153    0.872616   -0.419944    11.00000    0.03555    0.04548 =
         0.09962   -0.03174    0.01464   -0.01869
AFIX  43
H18   2    1.484766    0.882903   -0.406480    11.00000   -1.20000
AFIX   0
C19   1    1.609569    0.363489   -0.381047    11.00000    0.02401    0.02696 =
         0.03364   -0.01048   -0.00437   -0.01116
C20   1    1.673968    0.284644   -0.310135    11.00000    0.02647    0.02631 =
         0.03164   -0.00826   -0.00765   -0.00657
C21   1    1.572286    0.258858   -0.232321    11.00000    0.03016    0.03111 =
         0.03980   -0.00222   -0.00574   -0.00690
AFIX  43
H21   2    1.460336    0.291587   -0.223511    11.00000   -1.20000
AFIX   0
C22   1    1.633437    0.185553   -0.167430    11.00000    0.04899    0.04314 =
         0.03922    0.00209   -0.00589   -0.00823
AFIX  43
H22   2    1.563066    0.166639   -0.114667    11.00000   -1.20000
AFIX   0
C23   1    1.795159    0.139910   -0.178727    11.00000    0.06944    0.04450 =
         0.04369   -0.00305   -0.02798   -0.00306
AFIX  43
H23   2    1.836980    0.090483   -0.133656    11.00000   -1.20000
AFIX   0
C24   1    1.896330    0.166273   -0.255844    11.00000    0.03513    0.06075 =
         0.05934   -0.01069   -0.02381   -0.00019
AFIX  43
H24   2    2.008392    0.134963   -0.263916    11.00000   -1.20000
AFIX   0
C25   1    1.836403    0.237450   -0.321104    11.00000    0.03115    0.05070 =
         0.04122   -0.00877   -0.00952   -0.01122
AFIX  43
H25   2    1.907258    0.254430   -0.374312    11.00000   -1.20000
AFIX   0
C26   1    0.174372    0.277239   -0.042703    11.00000    0.02282    0.02935 =
         0.02731   -0.00546    0.00149   -0.01306
C27   1    0.373021   -0.062992   -0.175607    11.00000    0.08332    0.03685 =
         0.08748   -0.02957   -0.02966    0.00590
AFIX  43
H27   2    0.419336   -0.138480   -0.205337    11.00000   -1.20000
AFIX   0
C28   1    0.311984    0.054970   -0.045351    11.00000    0.08015    0.03375 =
         0.05245   -0.00351   -0.02084   -0.00810
AFIX  43
H28   2    0.316851    0.060115    0.014533    11.00000   -1.20000
AFIX   0
C29   1    0.233364    0.147106   -0.175573    11.00000    0.02760    0.03557 =
         0.04811   -0.01406   -0.01281   -0.00149
AFIX  43
H29   2    0.182851    0.216328   -0.205811    11.00000   -1.20000
AFIX   0
C30   1    0.238847    0.156610   -0.088523    11.00000    0.02910    0.02778 =
         0.04110   -0.01003   -0.00591   -0.00666
C31   1    0.378195   -0.054456   -0.089604    11.00000    0.11839    0.02943 =
         0.08759   -0.00385   -0.04406    0.00274
AFIX  43
H31   2    0.427790   -0.124365   -0.059620    11.00000   -1.20000
AFIX   0
C32   1    0.301335    0.036828   -0.219206    11.00000    0.04702    0.04845 =
         0.06029   -0.02884   -0.02135    0.00190
AFIX  43
H32   2    0.297959    0.030861   -0.279251    11.00000   -1.20000
HKLF 4
REM  p1b in P-1
REM R1 =  0.0351 for   4042 Fo > 4sig(Fo)  and  0.0556 for all   5372 data
REM    397 parameters refined using      1 restraints
END
WGHT      0.0281      1.0692
REM Highest difference peak  0.383,  deepest hole -0.310,  1-sigma level  0.064
Q1    1   0.2630  0.4045 -0.1176  11.00000  0.05    0.38
Q2    1   0.2698 -0.0573 -0.0445  11.00000  0.05    0.34
Q3    1   0.2166  0.0560 -0.0153  11.00000  0.05    0.31
Q4    1   0.1425  0.4888 -0.0184  11.00000  0.05    0.29
Q5    1   0.2371  0.2236 -0.0749  11.00000  0.05    0.29
Q6    1   0.4620  0.6175 -0.0815  11.00000  0.05    0.29
Q7    1   1.4732  0.4827 -0.4008  11.00000  0.05    0.28
Q8    1   0.2316  0.2168 -0.2149  11.00000  0.05    0.26
Q9    1   1.8919  0.8957 -0.4963  11.00000  0.05    0.26
Q10   1   0.5713  0.5995 -0.1417  11.00000  0.05    0.25
Q11   1   0.2663 -0.0836 -0.1272  11.00000  0.05    0.25
Q12   1   0.2938  0.1228 -0.0769  11.00000  0.05    0.25
Q13   1   1.6426  0.3332 -0.3370  11.00000  0.05    0.24
Q14   1   1.2389  0.5996 -0.3920  11.00000  0.05    0.24
Q15   1   0.8715  0.4558 -0.3224  11.00000  0.05    0.24
Q16   1   1.7014  0.5115 -0.5282  11.00000  0.05    0.23
Q17   1   0.3624 -0.0082 -0.2112  11.00000  0.05    0.23
Q18   1   0.3248  0.6533 -0.0225  11.00000  0.05    0.23
Q19   1   1.1646  0.6779 -0.3033  11.00000  0.05    0.23
Q20   1   0.3611 -0.1315 -0.0369  11.00000  0.05    0.23
;
data_global
_journal_date_recd_electronic     2012-07-03
_journal_date_accepted     2012-07-03
_journal_name_full     'Acta Crystallographica, Section E'
_journal_year     2012
_journal_volume     68
_journal_issue      8
_journal_page_first     m1049
_journal_page_last     m1050
_journal_paper_category     QM
_journal_paper_doi     10.1107/S1600536812030437
_journal_coeditor_code     HB6888
_publ_contact_author_name     'Robert L. LaDuca'
_publ_contact_author_address
;
Lyman Briggs College
Department of Chemistry
E-30 Holmes Hall
Michigan State University
East Lansing, MI 48825
USA
;
_publ_contact_author_email     'laduca@msu.edu'
_publ_contact_author_fax     '517-432-2758'
_publ_contact_author_phone     '517-432-2268'
_publ_section_title
;\
<i>catena</i>-Poly[[tetra-\m-benzoato-\k^8^<i>O</i>:<i>O</i>'-dicopper(II)]-\m-\
[<i>N</i>-(pyridin-4-yl)nicotinamide]-\k^2^<i>N</i>:<i>N</i>'-[dibenzoato-\
\k^2^<i>O</i>-copper(II)]-\m-[<i>N</i>-(pyridin-4-yl)nicotinamide]-\
\k^2^<i>N</i>:<i>N</i>']
;
loop_
    _publ_author_name
    _publ_author_footnote
    _publ_author_address
    'Kraft, Peter E.' .
;
Munster High School
Munster, IN 46321
USA
;
    'LaDuca, Robert L.' .
;
Lyman Briggs College
Department of Chemistry
Michigan State University
East Lansing, MI 48825
USA
;
