# Supplementary material for: catena-Poly[[tetra-μ-benzoato-κ8 O:O′-dicopper(II)]-μ-[N-(pyridin-4-yl)nicotin­amide]-κ2 N:N′-[dibenzoato-κ2 O-copper(II)]-μ-[N-(pyridin-4-yl)nicotin­amide]-κ2 N:N′]
Source: Acta Crystallogr Sect E Struct Rep Online. 2012 Jul 10;68(Pt 8):m1049–50. doi: 10.1107/S1600536812030437 (PMC3414118; doi:10.1107/S1600536812030437)
Supplement: Supplementary file 2 [file e-68-m1049-Isup2.hkl]

# 
# h,k,l, Fc-squared, Fo-squared, sigma(Fo-squared) and status flag 
# 
data_I
_shelx_title ' p1b in P-1' 
_shelx_refln_list_code          4 
_shelx_F_calc_maximum      234.08 
_exptl_crystal_F_000       673.00 
_reflns_d_resolution_high  0.8301 
 
loop_ 
 _symmetry_equiv_pos_as_xyz 
 'x, y, z' 
 '-x, -y, -z' 
 
_cell_length_a     8.9183 
_cell_length_b    11.3348 
_cell_length_c    15.5534 
_cell_angle_alpha  85.471 
_cell_angle_beta   75.804 
_cell_angle_gamma  75.007 
 
_shelx_F_squared_multiplier     1.000 
 
loop_ 
 _refln_index_h 
 _refln_index_k 
 _refln_index_l 
 _refln_F_squared_calc 
 _refln_F_squared_meas 
 _refln_F_squared_sigma 
 _refln_observed_status 
   1   0   0     2958.74     3086.22     29.84 o 
   2   0   0     2751.28     3034.55     36.31 o 
   3   0   0     3609.32     3353.71     42.95 o 
   4   0   0      355.06      348.38     14.27 o 
   5   0   0      461.12      456.21     23.23 o 
   6   0   0      650.04      626.12     21.85 o 
   7   0   0       42.67       34.76     11.77 o 
   8   0   0     1163.31     1236.91     71.56 o 
   9   0   0       93.72       49.70     29.29 o 
  10   0   0       46.44        1.50     24.94 o 
  -9   1   0       17.59       23.90     28.88 o 
  -8   1   0     2105.61     2142.91     93.49 o 
  -7   1   0      161.84      112.12     18.83 o 
  -6   1   0      780.48      792.02     26.63 o 
  -5   1   0       14.27        4.64      6.41 o 
  -4   1   0        0.70       -0.79      5.20 o 
  -3   1   0     4922.27     4879.75     53.49 o 
  -2   1   0      448.98      438.24     17.59 o 
  -1   1   0     1571.51     1672.03     24.07 o 
   0   1   0    23524.10    24248.52    309.31 o 
   1   1   0      487.04      485.33     10.62 o 
   2   1   0     5216.12     5496.38     58.39 o 
   3   1   0      143.16      115.75     10.44 o 
   4   1   0     1514.32     1723.10     43.95 o 
   5   1   0     1063.14      978.20     24.21 o 
   6   1   0      130.24      141.56     12.61 o 
   7   1   0      231.52      194.54     20.86 o 
   8   1   0      436.16      417.39     35.59 o 
   9   1   0      167.57      191.07     39.16 o 
  10   1   0       15.92       20.89     26.20 o 
  -9   2   0        4.51        9.08     25.07 o 
  -8   2   0     1187.78     1109.06     54.82 o 
  -7   2   0        0.79       -6.82     11.15 o 
  -6   2   0      660.09      635.91     23.59 o 
  -5   2   0      238.95      248.60     13.70 o 
  -4   2   0        8.46        8.38      5.55 o 
  -3   2   0     6190.03     5963.41     69.40 o 
  -2   2   0     1081.30     1165.61     20.32 o 
  -1   2   0      264.94      255.14     15.91 o 
   0   2   0     1061.54     1097.03     19.07 o 
   1   2   0     8808.27     9054.05     88.20 o 
   2   2   0     2204.22     2307.86     31.18 o 
   3   2   0     9747.08     9598.34     99.63 o 
   4   2   0     1238.30     1485.39     32.00 o 
   5   2   0     1800.83     1778.22     33.19 o 
   6   2   0       20.05       10.58      7.76 o 
   7   2   0       13.17       -1.26     10.93 o 
   8   2   0      385.96      492.59     31.20 o 
   9   2   0        0.20        6.03     24.01 o 
  10   2   0        4.67       12.74     28.59 o 
  -9   3   0      273.68      287.77     47.87 o 
  -8   3   0      379.87      399.89     49.10 o 
  -7   3   0       70.67       49.15     20.72 o 
  -6   3   0      892.22      887.28     28.30 o 
  -5   3   0      142.23      180.96     14.49 o 
  -4   3   0        8.77       12.53      6.12 o 
  -3   3   0     3403.39     3169.33     39.16 o 
  -2   3   0        6.42        9.80      4.88 o 
  -1   3   0     4523.96     4466.88     48.40 o 
   0   3   0       19.80       13.06      6.18 o 
   1   3   0      469.74      492.45     13.85 o 
   2   3   0     1402.03     1298.41     20.25 o 
   3   3   0      111.84      133.58      9.30 o 
   4   3   0     1446.26     1677.61     29.25 o 
   5   3   0     5881.88     5661.41     71.77 o 
   6   3   0     1275.48     1275.22     34.71 o 
   7   3   0      210.15      223.46     22.56 o 
   8   3   0      812.37      876.66     39.24 o 
   9   3   0       27.51       14.48     18.11 o 
  10   3   0       17.84        9.08     26.77 o 
  -8   4   0        3.21      -16.79     16.79 o 
  -7   4   0       75.52       72.79     18.02 o 
  -6   4   0     3940.28     3780.92     76.14 o 
  -5   4   0       80.37       63.67     12.96 o 
  -4   4   0        2.01        2.68      7.89 o 
  -3   4   0     2365.41     2286.63     48.60 o 
  -2   4   0      219.18      221.20     11.17 o 
  -1   4   0     5429.03     5372.44     63.24 o 
   0   4   0      190.37      254.19     14.13 o 
   1   4   0      323.23      268.47     17.30 o 
   2   4   0      115.19       66.19      8.03 o 
   3   4   0      142.95      171.46      9.53 o 
   4   4   0      183.96      232.79     11.99 o 
   5   4   0     5099.38     5071.02     66.24 o 
   6   4   0      157.70      199.82     17.48 o 
   7   4   0      619.66      610.70     30.08 o 
   8   4   0      208.69      263.77     26.05 o 
   9   4   0        5.12      -16.31     16.31 o 
  10   4   0       78.56       46.55     25.62 o 
  -8   5   0       52.99       36.69     22.17 o 
  -7   5   0      218.12      244.37     32.80 o 
  -6   5   0     2924.16     3080.91     59.53 o 
  -5   5   0       17.41       -3.36     10.13 o 
  -4   5   0        5.89        2.52      8.88 o 
  -3   5   0     1803.62     1781.33     40.29 o 
  -2   5   0      325.72      307.89     13.69 o 
  -1   5   0     1130.82     1062.36     21.38 o 
   0   5   0      238.70      282.42     15.22 o 
   1   5   0       11.81       10.09      7.21 o 
   2   5   0     2581.21     2484.02     34.33 o 
   3   5   0     1632.83     1741.98     41.57 o 
   4   5   0        1.24       -3.78      5.92 o 
   5   5   0     3250.42     2938.74     54.53 o 
   6   5   0     1408.71     1239.99     46.81 o 
   7   5   0     1006.10     1012.15     48.77 o 
   8   5   0      884.16      908.70     41.11 o 
   9   5   0        4.04      -14.30     14.30 o 
  10   5   0      372.69      416.98     58.93 o 
  -7   6   0       62.81       20.53     20.25 o 
  -6   6   0      235.94      297.11     28.42 o 
  -5   6   0      265.86      255.65     21.94 o 
  -4   6   0      896.86      789.29     30.51 o 
  -3   6   0      859.93      789.26     28.45 o 
  -2   6   0        1.76        3.75      7.67 o 
  -1   6   0     2539.31     2584.51     64.73 o 
   0   6   0        9.60        3.46      6.94 o 
   1   6   0       19.81       11.17      7.49 o 
   2   6   0     4173.56     4129.16     53.95 o 
   3   6   0       59.20       67.91      9.53 o 
   4   6   0      189.02      236.79     15.64 o 
   5   6   0     2531.06     2445.27     45.80 o 
   6   6   0      313.91      271.54     30.05 o 
   7   6   0       28.82       30.62     12.89 o 
   8   6   0     1798.54     1726.96     68.25 o 
   9   6   0       23.85        4.48     16.40 o 
  10   6   0      544.42      556.88     99.86 o 
  -7   7   0        9.60       29.44     26.89 o 
  -6   7   0      511.11      513.22     80.05 o 
  -5   7   0      284.93      262.18     26.80 o 
  -4   7   0       37.29       49.13     15.07 o 
  -3   7   0     1151.42     1094.32     48.61 o 
  -2   7   0        9.45        8.80     10.72 o 
  -1   7   0     1209.07     1229.00     35.80 o 
   0   7   0       15.68       13.24      8.58 o 
   1   7   0      116.83      153.99     16.51 o 
   2   7   0     4059.18     4074.22     66.42 o 
   3   7   0        3.81        6.57      7.67 o 
   4   7   0      140.15      158.35     16.24 o 
   5   7   0      306.34      336.14     22.18 o 
   6   7   0        1.56        2.57     10.38 o 
   7   7   0      967.89     1016.85     43.67 o 
   8   7   0      408.38      350.45     36.44 o 
   9   7   0      112.01       71.36     24.04 o 
  -6   8   0      102.80      108.80     35.15 o 
  -5   8   0        2.88       -5.23     15.10 o 
  -4   8   0       89.39       89.48     18.95 o 
  -3   8   0      284.59      338.22     61.65 o 
  -2   8   0       31.56       23.26     12.63 o 
  -1   8   0     3453.78     3238.05     64.43 o 
   0   8   0        1.29       -0.40      8.63 o 
   1   8   0       33.03       18.79      9.89 o 
   2   8   0     1437.66     1464.10     44.23 o 
   3   8   0        6.44        4.16      8.88 o 
   4   8   0      680.47      719.04     55.96 o 
   5   8   0      147.79      159.76     20.16 o 
   6   8   0      167.65      137.91     18.31 o 
   7   8   0      978.38     1103.66     47.64 o 
   8   8   0        7.23        7.29     18.94 o 
   9   8   0       12.02        5.98     20.58 o 
  -5   9   0        0.33        5.78     17.72 o 
  -4   9   0      127.67      171.09     25.79 o 
  -3   9   0        0.74        6.83     14.43 o 
  -2   9   0       57.18       31.34     20.39 o 
  -1   9   0     1035.02     1106.03     41.78 o 
   0   9   0       18.83       20.57     11.99 o 
   1   9   0      504.86      530.47     25.89 o 
   2   9   0      318.89      293.68     22.12 o 
   3   9   0       31.81       -1.61     11.18 o 
   4   9   0     2756.30     2739.08     68.34 o 
   5   9   0      305.40      308.45     28.10 o 
   6   9   0       62.53       46.26     15.75 o 
   7   9   0      497.95      556.15     32.29 o 
   8   9   0      184.52      197.39     32.17 o 
   9   9   0       63.95       19.76     21.08 o 
  -4  10   0     1308.27     1308.42     65.61 o 
  -3  10   0       76.73       31.65     17.79 o 
  -2  10   0        6.19       19.00     15.73 o 
  -1  10   0     1581.98     1623.54     51.33 o 
   0  10   0     1765.89     1661.24     60.82 o 
   1  10   0      145.66      161.88     21.50 o 
   2  10   0     1779.47     1758.48     50.36 o 
   3  10   0      104.27       89.41     19.35 o 
   4  10   0     1546.95     1543.14     53.01 o 
   5  10   0      177.59      158.97     23.09 o 
   6  10   0      159.08      186.40     26.66 o 
   7  10   0      743.49      776.54     78.16 o 
   8  10   0       50.30       39.43     22.75 o 
  -3  11   0        7.18        6.84     17.27 o 
  -2  11   0      124.65      127.62     24.71 o 
  -1  11   0      356.82      384.07     34.00 o 
   0  11   0      136.15      118.86     19.33 o 
   1  11   0      329.31      386.63     32.52 o 
   2  11   0       41.40        8.00     17.97 o 
   3  11   0       29.49       70.24     24.68 o 
   4  11   0      419.10      421.86     33.98 o 
   5  11   0       90.69       58.15     19.85 o 
   6  11   0      137.07       65.08     32.24 o 
   7  11   0      569.35      546.72     39.55 o 
   8  11   0        0.33      -10.29     33.16 o 
  -2  12   0      332.34      250.15     32.20 o 
  -1  12   0       84.64      112.47     21.51 o 
   0  12   0       98.45       42.72     20.77 o 
   1  12   0      897.66      884.49     39.59 o 
   2  12   0      150.90      197.18     45.17 o 
   3  12   0       88.31      102.12     26.56 o 
   4  12   0      351.54      333.09     33.71 o 
   5  12   0       95.19       42.05     20.06 o 
   6  12   0       47.60       26.18     20.56 o 
   7  12   0      278.59      284.14     49.17 o 
   0  13   0        0.65        9.59     17.43 o 
   1  13   0      357.81      363.64     36.21 o 
   2  13   0        7.71       29.87     23.29 o 
   3  13   0       25.43       12.92     21.77 o 
   4  13   0       67.26       90.07     28.69 o 
   5  13   0       27.27       -1.93     20.61 o 
  -5 -13   1      541.37      551.67     43.54 o 
  -4 -13   1      600.59      609.56     41.90 o 
  -3 -13   1      279.16      339.00     41.39 o 
  -2 -13   1       24.39       38.70     23.73 o 
  -1 -13   1       52.48       78.00     23.65 o 
   0 -13   1       64.44       75.35     20.58 o 
  -6 -12   1      180.67      171.96     30.70 o 
  -5 -12   1      742.44      809.31     44.84 o 
  -4 -12   1      250.53      266.40     31.59 o 
  -3 -12   1      496.81      530.36     38.58 o 
  -2 -12   1       30.24       27.38     20.45 o 
  -1 -12   1        0.18       -4.88     14.30 o 
   0 -12   1       24.06       42.31     17.09 o 
   1 -12   1       63.12       56.74     18.97 o 
   2 -12   1        8.11        2.16     18.05 o 
  -7 -11   1        1.81       -6.82     16.75 o 
  -6 -11   1      499.44      511.19     48.03 o 
  -5 -11   1        2.75       -0.75     15.48 o 
  -4 -11   1      709.13      713.93     39.56 o 
  -3 -11   1     1014.55     1077.31     67.19 o 
  -2 -11   1      253.21      238.06     27.98 o 
  -1 -11   1       19.55       20.64     13.88 o 
   0 -11   1      165.72      219.61     23.29 o 
   1 -11   1       65.69       51.33     16.45 o 
   2 -11   1       29.51       31.24     19.25 o 
   3 -11   1      182.68      185.31     27.61 o 
  -8 -10   1      235.51      308.52     38.06 o 
  -7 -10   1       27.42       40.58     19.90 o 
  -6 -10   1      831.36      878.38     43.30 o 
  -5 -10   1        5.83       -0.10     13.92 o 
  -4 -10   1      337.18      376.19     29.94 o 
  -3 -10   1      298.92      309.74     28.76 o 
  -2 -10   1       16.38        3.81     11.72 o 
  -1 -10   1      506.02      509.87     36.18 o 
   0 -10   1      907.70      910.67     36.48 o 
   1 -10   1      590.90      660.62     32.34 o 
   2 -10   1      616.50      609.24     40.77 o 
   3 -10   1      350.31      356.19     32.93 o 
   4 -10   1       58.11       54.59     20.35 o 
  -9  -9   1      171.74      188.71     42.18 o 
  -8  -9   1      144.83      174.96     30.66 o 
  -7  -9   1       41.35       31.15     22.78 o 
  -6  -9   1      498.17      533.62     34.83 o 
  -5  -9   1      207.08      187.34     23.02 o 
  -4  -9   1      424.94      392.98     28.21 o 
  -3  -9   1     1400.14     1421.31     40.67 o 
  -2  -9   1      188.60      198.52     18.81 o 
  -1  -9   1       43.12       46.46     12.90 o 
   0  -9   1     1988.59     2089.46     51.43 o 
   1  -9   1      529.39      549.01     41.75 o 
   2  -9   1      803.17      832.08     38.73 o 
   3  -9   1      200.49      201.03     25.26 o 
   4  -9   1       29.24       15.15     17.74 o 
   5  -9   1      346.61      384.78     60.10 o 
  -9  -8   1      205.43      212.02     34.20 o 
  -8  -8   1       52.58       55.69     22.79 o 
  -7  -8   1      165.09      144.69     22.30 o 
  -6  -8   1      601.16      678.81     34.66 o 
  -5  -8   1       66.87       80.90     16.66 o 
  -4  -8   1      692.85      706.70     32.77 o 
  -3  -8   1     2780.12     2710.13     54.14 o 
  -2  -8   1       42.47       30.68     10.36 o 
  -1  -8   1     1254.74     1212.21     35.18 o 
   0  -8   1        5.19       -3.41      7.53 o 
   1  -8   1      297.97      324.68     22.60 o 
   2  -8   1     4046.07     3993.20     83.83 o 
   3  -8   1       97.82       77.86     17.40 o 
   4  -8   1       30.33       18.16     16.09 o 
   5  -8   1      360.58      424.07     36.31 o 
   6  -8   1        0.34       -4.74     19.33 o 
  -9  -7   1     1070.84     1227.97     61.38 o 
  -8  -7   1       84.22       84.59     23.86 o 
  -7  -7   1       55.90       27.98     15.35 o 
  -6  -7   1      175.88      163.65     18.69 o 
  -5  -7   1      295.97      266.17     20.85 o 
  -4  -7   1       11.85       21.33     10.82 o 
  -3  -7   1     2205.17     2131.05     57.92 o 
  -2  -7   1        1.69       -7.09      7.09 o 
  -1  -7   1     1668.19     1655.19     43.82 o 
   0  -7   1      241.40      256.49     17.76 o 
   1  -7   1      131.51      125.93     12.90 o 
   2  -7   1     3538.95     3464.76     73.02 o 
   3  -7   1      384.17      335.33     40.85 o 
   4  -7   1        2.61        3.51     12.62 o 
   5  -7   1       26.30       30.83     22.61 o 
   6  -7   1        1.93       -9.16     17.47 o 
   7  -7   1      161.85      121.23     34.93 o 
 -10  -6   1      152.51      123.02     38.57 o 
  -9  -6   1     1810.02     1897.08     65.61 o 
  -8  -6   1        9.52        7.11     14.71 o 
  -7  -6   1      181.04      178.66     19.26 o 
  -6  -6   1     3012.13     3153.82     57.93 o 
  -5  -6   1      616.14      598.58     29.02 o 
  -4  -6   1      468.83      412.82     16.02 o 
  -3  -6   1      905.61      891.15     22.78 o 
  -2  -6   1      796.13      800.84     20.14 o 
  -1  -6   1     4263.69     4318.53     66.05 o 
   0  -6   1      568.68      570.49     16.49 o 
   1  -6   1       58.98       80.25      8.56 o 
   2  -6   1     2889.24     2831.38     97.65 o 
   3  -6   1      260.18      254.65     19.38 o 
   4  -6   1      510.07      480.00     24.58 o 
   5  -6   1     1205.41     1261.59     39.92 o 
   6  -6   1       84.39      106.53     20.43 o 
   7  -6   1      202.90      223.92     32.81 o 
 -10  -5   1       31.44       -9.97     21.95 o 
  -9  -5   1      762.26      836.26     57.28 o 
  -8  -5   1       82.88      154.41     22.71 o 
  -7  -5   1      649.78      630.19     32.99 o 
  -6  -5   1     4346.32     4365.35     74.53 o 
  -5  -5   1      183.25      179.93     14.28 o 
  -4  -5   1     1421.39     1391.81     26.67 o 
  -3  -5   1     1218.36     1250.03     25.47 o 
  -2  -5   1        1.58        5.59      5.28 o 
  -1  -5   1      492.31      430.19     17.36 o 
   0  -5   1       60.59       58.32      6.88 o 
   1  -5   1     1535.40     1492.28     27.55 o 
   2  -5   1     2584.13     2583.51     47.28 o 
   3  -5   1      896.31      905.36     28.42 o 
   4  -5   1      706.18      726.04     39.52 o 
   5  -5   1      372.90      339.35     23.38 o 
   6  -5   1        1.13      -10.91     10.91 o 
   7  -5   1      413.89      364.88     38.21 o 
   8  -5   1       12.70        6.23     20.49 o 
 -10  -4   1      412.99      390.69     54.73 o 
  -9  -4   1     1016.01      965.66     45.41 o 
  -8  -4   1       14.41       -9.30     14.07 o 
  -7  -4   1      129.56      146.83     20.07 o 
  -6  -4   1     2356.11     2210.48     48.17 o 
  -5  -4   1      235.87      212.57     16.87 o 
  -4  -4   1      700.82      665.99     19.07 o 
  -3  -4   1      340.28      300.26     14.18 o 
  -2  -4   1      350.06      387.84     17.10 o 
  -1  -4   1       30.52       13.69      6.87 o 
   0  -4   1      351.26      371.53     12.78 o 
   1  -4   1     1888.38     1912.26     32.86 o 
   2  -4   1     2404.66     2504.16     44.67 o 
   3  -4   1     2884.00     2864.73     43.36 o 
   4  -4   1      610.99      540.52     22.65 o 
   5  -4   1      916.62      909.32     40.35 o 
   6  -4   1       69.32       40.04     11.46 o 
   7  -4   1      463.43      501.43     40.85 o 
   8  -4   1       90.11      122.77     26.82 o 
 -10  -3   1      160.68      256.82     46.01 o 
  -9  -3   1      642.57      603.81     37.35 o 
  -8  -3   1       14.54        2.62     14.13 o 
  -7  -3   1      717.77      779.30     41.93 o 
  -6  -3   1      664.76      672.90     25.87 o 
  -5  -3   1     1655.13     1735.28     33.25 o 
  -4  -3   1     9280.53     8899.09     98.97 o 
  -3  -3   1       70.76       83.03      7.04 o 
  -2  -3   1       91.04       80.56      6.89 o 
  -1  -3   1     1093.06      957.24     18.89 o 
   0  -3   1     3027.90     2977.61     40.31 o 
   1  -3   1     7859.10     7951.58     78.08 o 
   2  -3   1      269.14      240.67     16.48 o 
   3  -3   1     2578.75     2563.38     38.76 o 
   4  -3   1      946.20      941.97     20.77 o 
   5  -3   1      406.11      410.19     19.65 o 
   6  -3   1      109.31      123.29     13.78 o 
   7  -3   1      643.74      617.21     41.10 o 
   8  -3   1        7.25       -7.65     17.85 o 
   9  -3   1       81.76       51.29     30.09 o 
 -10  -2   1      173.75      230.89     45.69 o 
  -9  -2   1      284.99      355.28     47.51 o 
  -8  -2   1      397.14      337.47     28.88 o 
  -7  -2   1     2502.32     2465.79     61.69 o 
  -6  -2   1     1196.58     1129.01     28.98 o 
  -5  -2   1     1018.75     1073.33     25.34 o 
  -4  -2   1     2253.55     2203.73     35.37 o 
  -3  -2   1      803.49      748.97     29.29 o 
  -2  -2   1     9045.90     9328.96     86.93 o 
  -1  -2   1      290.49      306.77      9.75 o 
   0  -2   1     5380.11     5619.41     63.32 o 
   1  -2   1     3640.28     3748.96     42.97 o 
   2  -2   1     1281.12     1298.68     22.42 o 
   3  -2   1        7.91       21.51      5.92 o 
   4  -2   1      695.91      620.05     15.71 o 
   5  -2   1      116.91      129.98     12.37 o 
   6  -2   1      137.51      114.22     12.91 o 
   7  -2   1      997.19     1020.28     47.02 o 
   8  -2   1      252.98      196.36     28.48 o 
   9  -2   1       13.44       44.45     56.61 o 
 -10  -1   1      398.84      368.77     53.95 o 
  -9  -1   1      525.32      515.37     52.76 o 
  -8  -1   1      838.16      861.23     45.50 o 
  -7  -1   1      690.90      682.97     32.21 o 
  -6  -1   1       13.06        2.23      8.32 o 
  -5  -1   1      251.90      244.01     14.34 o 
  -4  -1   1     5523.20     5453.95     66.54 o 
  -3  -1   1     6821.15     6982.84     76.71 o 
  -2  -1   1      667.42      657.31     15.59 o 
  -1  -1   1     7020.10     7462.96     67.58 o 
   0  -1   1     2711.71     2656.96     35.23 o 
   1  -1   1     2524.80     2566.91     32.24 o 
   2  -1   1      161.39      159.69      8.91 o 
   3  -1   1      179.19      230.83      9.46 o 
   4  -1   1      699.17      575.85     16.17 o 
   5  -1   1      378.99      406.59     17.08 o 
   6  -1   1      170.35      153.15     14.45 o 
   7  -1   1      853.52      861.61     35.52 o 
   8  -1   1      243.67      198.18     37.76 o 
   9  -1   1      322.19      321.27     46.94 o 
  -9   0   1      119.36      120.38     68.33 o 
  -8   0   1      226.37      246.55     30.44 o 
  -7   0   1       39.54       30.11     13.77 o 
  -6   0   1      800.75      838.60     28.36 o 
  -5   0   1      299.48      287.95     14.79 o 
  -4   0   1     6434.56     6509.04     76.58 o 
  -3   0   1      775.12      802.90     21.14 o 
  -2   0   1      177.48      180.83      8.83 o 
  -1   0   1     6380.44     6921.39     68.30 o 
   1   0   1     2477.18     2793.23     33.25 o 
   2   0   1      175.75      186.48      8.03 o 
   3   0   1      476.57      540.19     17.58 o 
   4   0   1     3181.67     3109.69     43.92 o 
   5   0   1     1914.31     2180.78     41.30 o 
   6   0   1        2.38       -4.05      6.84 o 
   7   0   1     1299.01     1330.46     33.57 o 
   8   0   1       14.20       20.50     22.01 o 
   9   0   1     1144.16     1153.80     92.06 o 
  10   0   1       74.95        6.85     26.27 o 
  -9   1   1        1.47       27.55     26.87 o 
  -8   1   1       96.43      113.56     20.46 o 
  -7   1   1      288.78      289.31     24.54 o 
  -6   1   1      272.97      280.33     22.01 o 
  -5   1   1      894.26      825.21     22.93 o 
  -4   1   1     3533.65     3658.34     46.75 o 
  -3   1   1     2568.84     2838.36     36.49 o 
  -2   1   1      415.36      418.36     13.44 o 
  -1   1   1     6952.10     6945.75     76.83 o 
   0   1   1       17.99        3.73      3.80 o 
   1   1   1    15831.95    16256.04    152.21 o 
   2   1   1     8690.99     9216.64     99.36 o 
   3   1   1       34.96       19.53      5.43 o 
   4   1   1      457.37      358.65     14.01 o 
   5   1   1       20.21       14.55      6.66 o 
   6   1   1      875.92      880.38     24.94 o 
   7   1   1     1814.88     1861.23     44.50 o 
   8   1   1      224.27      238.90     44.31 o 
   9   1   1      386.82      394.41     74.33 o 
  10   1   1       38.35        4.42     24.45 o 
  -9   2   1       18.44       11.44     24.73 o 
  -8   2   1      560.67      467.07     41.11 o 
  -7   2   1     1006.53     1108.77     42.60 o 
  -6   2   1       68.01       70.93     18.16 o 
  -5   2   1     1473.97     1442.53     32.46 o 
  -4   2   1      593.83      514.36     21.03 o 
  -3   2   1     6147.50     6451.70     80.31 o 
  -2   2   1     2010.46     1841.85     32.18 o 
  -1   2   1      760.44      852.34     17.44 o 
   0   2   1     7015.92     7075.25     78.61 o 
   1   2   1    17699.69    18375.80    172.09 o 
   2   2   1     4113.47     4269.91     54.13 o 
   3   2   1     7661.40     7806.49     82.78 o 
   4   2   1     4956.83     4976.90     65.76 o 
   5   2   1     2999.21     3214.78     47.42 o 
   6   2   1     2004.64     2037.45     38.56 o 
   7   2   1      982.88      926.12     49.90 o 
   8   2   1       36.45       34.61     18.57 o 
   9   2   1      246.83      277.15     66.04 o 
  10   2   1       20.18       25.35     28.91 o 
  -9   3   1      228.98      244.80     45.73 o 
  -8   3   1      511.79      647.18     45.58 o 
  -7   3   1      995.24     1012.15     49.27 o 
  -6   3   1       43.27       42.52     12.58 o 
  -5   3   1     2423.64     2552.30     46.96 o 
  -4   3   1        2.24       -2.42      6.94 o 
  -3   3   1       34.79       25.77      7.96 o 
  -2   3   1     3068.42     2790.70     51.66 o 
  -1   3   1        5.86        4.55      5.35 o 
   0   3   1     4441.36     4611.17     52.00 o 
   1   3   1      311.12      434.71     15.09 o 
   2   3   1     3535.34     3698.89     55.48 o 
   3   3   1     2187.17     2157.36     37.21 o 
   4   3   1     6665.54     7061.05     80.22 o 
   5   3   1       31.20       22.23      6.86 o 
   6   3   1     3931.83     3883.08     65.93 o 
   7   3   1      194.71      214.75     18.64 o 
   8   3   1        5.19       -0.48     12.91 o 
   9   3   1     1135.71     1020.17     53.25 o 
  10   3   1       95.94       76.71     37.17 o 
  -8   4   1       59.77       53.64     22.96 o 
  -7   4   1     1818.80     1753.74     56.79 o 
  -6   4   1      601.67      528.58     27.48 o 
  -5   4   1     2668.93     2687.90     50.49 o 
  -4   4   1      675.56      759.58     26.91 o 
  -3   4   1      162.37      189.11     15.14 o 
  -2   4   1     4420.61     4411.47     64.66 o 
  -1   4   1      908.66      985.49     19.36 o 
   0   4   1      289.68      263.92     10.59 o 
   1   4   1      497.53      393.10     14.37 o 
   2   4   1     1209.17     1135.31     19.91 o 
   3   4   1     7275.65     7281.68     80.56 o 
   4   4   1     3071.61     3162.77     52.44 o 
   5   4   1     1336.67     1262.83     28.17 o 
   6   4   1     3748.94     3748.30     65.45 o 
   7   4   1       14.83        6.35     10.30 o 
   8   4   1       77.97       73.87     17.32 o 
   9   4   1      773.11      799.54     48.81 o 
  10   4   1       59.03       27.33     24.80 o 
  -8   5   1      246.76      273.57     37.37 o 
  -7   5   1      600.04      628.05     36.86 o 
  -6   5   1      415.78      429.32     29.72 o 
  -5   5   1     2691.74     2685.97     57.77 o 
  -4   5   1      143.85      131.53     15.35 o 
  -3   5   1       47.96       57.15     10.55 o 
  -2   5   1      183.49      135.74     12.92 o 
  -1   5   1     1453.96     1646.43     27.41 o 
   0   5   1     2940.40     2929.62     40.66 o 
   1   5   1     1614.38     1485.40     31.40 o 
   2   5   1     4568.35     4711.22     70.47 o 
   3   5   1     4502.08     4644.67     54.54 o 
   4   5   1      431.57      419.34     20.72 o 
   5   5   1      230.45      231.02     17.00 o 
   6   5   1     1963.97     1915.29     71.67 o 
   7   5   1      165.54      127.76     16.58 o 
   8   5   1        1.64       -3.76     13.41 o 
   9   5   1      650.16      601.41     74.96 o 
  10   5   1       45.60       27.20     31.06 o 
  -7   6   1      331.68      284.22     36.22 o 
  -6   6   1      167.73      141.60     19.97 o 
  -5   6   1      556.57      586.27     28.66 o 
  -4   6   1       38.74       22.92     11.66 o 
  -3   6   1     1225.81     1152.88     63.14 o 
  -2   6   1      447.84      397.92     19.55 o 
  -1   6   1        7.63        2.67      5.99 o 
   0   6   1      367.25      358.71     20.03 o 
   1   6   1     1155.64      984.18     27.71 o 
   2   6   1      758.83      746.48     21.77 o 
   3   6   1      919.63      809.11     19.34 o 
   4   6   1        0.20       -0.35      5.15 o 
   5   6   1        7.27       10.83      8.15 o 
   6   6   1      710.11      694.43     28.42 o 
   7   6   1      228.12      232.71     27.56 o 
   8   6   1       64.10       57.96     16.75 o 
   9   6   1      418.19      457.94     61.44 o 
  10   6   1        0.66        4.00     20.51 o 
  -7   7   1        4.33       -2.65     24.45 o 
  -6   7   1        3.51        8.71     18.98 o 
  -5   7   1      314.30      285.34     28.21 o 
  -4   7   1      403.30      384.37     35.08 o 
  -3   7   1     1447.35     1458.44     46.67 o 
  -2   7   1     2358.05     2256.97     57.24 o 
  -1   7   1      331.45      300.29     25.04 o 
   0   7   1     1262.09     1252.91     36.03 o 
   1   7   1       31.34       18.15      8.20 o 
   2   7   1      165.13      170.61     14.95 o 
   3   7   1     3380.87     3340.07     53.25 o 
   4   7   1        0.71       -4.23      8.66 o 
   5   7   1       26.54       28.76     11.24 o 
   6   7   1       69.78       67.20     16.67 o 
   7   7   1       23.17       15.76     12.46 o 
   8   7   1      370.66      425.56     32.39 o 
   9   7   1      163.06      149.48     26.90 o 
  10   7   1        8.87        7.34     28.89 o 
  -6   8   1       36.80       80.74     33.13 o 
  -5   8   1      117.79      133.24     23.39 o 
  -4   8   1       88.78       65.54     19.15 o 
  -3   8   1      289.71      290.96     27.03 o 
  -2   8   1      137.96      134.73     19.75 o 
  -1   8   1       53.44       57.64     12.98 o 
   0   8   1     2526.52     2477.18     53.83 o 
   1   8   1       36.13       18.57     10.21 o 
   2   8   1      262.07      297.81     19.61 o 
   3   8   1     1482.29     1478.57     38.05 o 
   4   8   1      403.61      385.90     23.76 o 
   5   8   1      163.06      147.29     18.15 o 
   6   8   1       96.64      128.82     23.06 o 
   7   8   1      168.13      166.45     20.75 o 
   8   8   1      709.05      662.11     34.66 o 
   9   8   1      184.31      188.02     31.08 o 
  -5   9   1       74.88       37.14     23.94 o 
  -4   9   1      263.28      275.22     30.25 o 
  -3   9   1      369.62      412.95     36.97 o 
  -2   9   1        6.23        1.77     13.24 o 
  -1   9   1     1091.24     1091.47     38.86 o 
   0   9   1     3107.78     3143.63     65.10 o 
   1   9   1      194.46      191.84     18.77 o 
   2   9   1       17.70       14.11     10.86 o 
   3   9   1      904.91      877.58     37.47 o 
   4   9   1        0.59        9.41     13.00 o 
   5   9   1        5.50        2.45     11.42 o 
   6   9   1      776.86      758.56     34.03 o 
   7   9   1      149.11      162.74     21.50 o 
   8   9   1     1671.44     1714.76     53.83 o 
   9   9   1        4.01      -18.44     18.44 o 
  -4  10   1        3.64       12.50     18.06 o 
  -3  10   1       51.71       31.61     22.07 o 
  -2  10   1        1.05       -5.95     15.05 o 
  -1  10   1      148.63      123.44     23.11 o 
   0  10   1     1134.37     1210.07     42.09 o 
   1  10   1       32.67       29.91     14.82 o 
   2  10   1       74.29       64.28     14.83 o 
   3  10   1      451.39      480.14     32.22 o 
   4  10   1       18.99        2.31     14.16 o 
   5  10   1      180.11      164.67     23.95 o 
   6  10   1     1135.62     1152.38     48.78 o 
   7  10   1        8.51       11.52     15.59 o 
   8  10   1     1044.75     1027.94     44.56 o 
  -3  11   1      214.39      267.37     31.79 o 
  -2  11   1      111.02       96.24     27.98 o 
  -1  11   1        1.42        9.18     14.44 o 
   0  11   1      325.59      395.88     39.86 o 
   1  11   1       13.95        8.58     14.63 o 
   2  11   1       10.06       17.64     18.05 o 
   3  11   1      515.97      487.17     33.51 o 
   4  11   1       66.17       22.12     16.81 o 
   5  11   1      429.80      394.25     34.89 o 
   6  11   1      101.78       89.63     26.87 o 
   7  11   1        2.59        1.11     17.95 o 
   8  11   1      668.20      716.01     44.62 o 
  -2  12   1       48.81       35.04     20.88 o 
  -1  12   1       54.83       29.81     17.56 o 
   0  12   1       68.05       72.67     18.91 o 
   1  12   1      176.42      127.34     34.75 o 
   2  12   1      213.78      223.01     33.55 o 
   3  12   1      155.90      146.84     31.13 o 
   4  12   1      226.11      254.37     32.68 o 
   5  12   1      624.05      614.52     44.90 o 
   6  12   1       43.73       35.21     21.15 o 
   7  12   1        1.43       -6.61     19.20 o 
   0  13   1       32.32       10.02     17.30 o 
   1  13   1        1.41       34.61     20.72 o 
   2  13   1      637.73      570.12     67.40 o 
   3  13   1      130.10      126.67     30.18 o 
   4  13   1      151.65       85.12     27.58 o 
   5  13   1      554.99      625.54     44.98 o 
  -4 -13   2      235.72      167.44     33.94 o 
  -3 -13   2        0.19       11.11     27.69 o 
  -2 -13   2       16.07       15.50     29.14 o 
  -1 -13   2       50.93       89.00     27.21 o 
   0 -13   2        6.98        2.26     18.92 o 
  -6 -12   2       31.47       48.60     25.47 o 
  -5 -12   2       17.99       10.03     21.86 o 
  -4 -12   2      918.68      910.84     77.16 o 
  -3 -12   2       20.83       20.82     19.14 o 
  -2 -12   2        4.63       -8.22     17.90 o 
  -1 -12   2      118.15      109.73     20.14 o 
   0 -12   2        9.04       11.30     14.87 o 
   1 -12   2      117.68       74.79     22.00 o 
   2 -12   2        8.98        3.83     18.63 o 
  -7 -11   2     1021.03     1044.09     59.64 o 
  -6 -11   2        0.26       -4.66     17.31 o 
  -5 -11   2      518.03      555.54     45.64 o 
  -4 -11   2      293.00      283.75     29.88 o 
  -3 -11   2        2.97        9.57     15.14 o 
  -2 -11   2      766.87      769.06     34.69 o 
  -1 -11   2       17.22        1.65     13.40 o 
   0 -11   2       15.82       -8.66     12.91 o 
   1 -11   2      428.08      359.49     28.65 o 
   2 -11   2       34.47       39.81     18.19 o 
   3 -11   2      108.35       80.62     30.46 o 
  -8 -10   2        3.10       32.88     23.42 o 
  -7 -10   2     1055.51     1060.04     57.27 o 
  -6 -10   2      115.18       93.37     21.22 o 
  -5 -10   2      429.56      379.50     31.97 o 
  -4 -10   2      326.76      263.56     27.06 o 
  -3 -10   2      558.50      591.35     34.42 o 
  -2 -10   2     1110.08     1148.12     38.84 o 
  -1 -10   2      943.68     1014.11     40.80 o 
   0 -10   2       43.61       42.72     13.93 o 
   1 -10   2      333.21      433.33     37.41 o 
   2 -10   2      170.94      136.26     22.99 o 
   3 -10   2       75.42       81.13     20.72 o 
   4 -10   2      118.89      140.06     38.01 o 
   5 -10   2       33.38       56.04     42.89 o 
  -8  -9   2      116.57       61.02     30.69 o 
  -7  -9   2      548.51      525.27     40.25 o 
  -6  -9   2      214.56      261.65     35.41 o 
  -5  -9   2      151.57      129.38     21.04 o 
  -4  -9   2       45.12       30.03     15.13 o 
  -3  -9   2      466.90      484.91     25.19 o 
  -2  -9   2     1475.64     1451.88     52.20 o 
  -1  -9   2       41.60       34.77     12.11 o 
   0  -9   2      311.60      346.54     23.67 o 
   1  -9   2     1771.51     1796.52     48.65 o 
   2  -9   2      518.88      504.51     34.53 o 
   3  -9   2        2.53      -11.50     13.34 o 
   4  -9   2      620.19      640.54     37.67 o 
   5  -9   2       30.67       22.14     22.11 o 
  -9  -8   2       20.96        1.73     22.05 o 
  -8  -8   2      534.00      550.01     44.76 o 
  -7  -8   2      539.55      573.45     65.62 o 
  -6  -8   2       19.71       33.16     15.38 o 
  -5  -8   2       45.18       51.00     23.69 o 
  -4  -8   2       77.74       35.61     21.83 o 
  -3  -8   2       55.32       48.87     10.99 o 
  -2  -8   2     3265.13     3235.35     61.16 o 
  -1  -8   2      638.52      619.79     26.21 o 
   0  -8   2       44.35       34.21     10.23 o 
   1  -8   2      739.77      730.95     29.37 o 
   2  -8   2      174.00      148.03     20.08 o 
   3  -8   2     1090.74     1139.54     44.17 o 
   4  -8   2      137.92      177.26     23.37 o 
   5  -8   2      157.62      173.40     29.06 o 
   6  -8   2      167.13      213.84     47.71 o 
  -9  -7   2       18.02       24.51     22.49 o 
  -8  -7   2      295.22      243.11     32.27 o 
  -7  -7   2       23.19       30.56     18.05 o 
  -6  -7   2      135.71      150.18     29.14 o 
  -5  -7   2      504.01      493.10     27.94 o 
  -4  -7   2       82.79       80.37     12.38 o 
  -3  -7   2      126.92      104.63     13.11 o 
  -2  -7   2     2912.47     2852.19     53.42 o 
  -1  -7   2     1842.22     1993.56     86.99 o 
   0  -7   2     1252.16     1193.51     33.09 o 
   1  -7   2       19.78        1.82      7.76 o 
   2  -7   2       12.22        6.76     11.02 o 
   3  -7   2     1896.72     1792.39     52.06 o 
   4  -7   2      126.42      109.28     18.80 o 
   5  -7   2      193.19      142.34     34.36 o 
   6  -7   2      299.78      314.55     35.83 o 
   7  -7   2       18.42      -11.44     23.22 o 
  -9  -6   2      374.16      369.49     47.95 o 
  -8  -6   2     1558.73     1571.01     62.72 o 
  -7  -6   2        2.83      -10.86     11.99 o 
  -6  -6   2      257.35      316.75     20.17 o 
  -5  -6   2     1756.87     1842.49     39.47 o 
  -4  -6   2      684.59      706.12     22.17 o 
  -3  -6   2      209.55      211.01     13.49 o 
  -2  -6   2     3410.63     3399.54     49.27 o 
  -1  -6   2      712.51      740.15     17.09 o 
   0  -6   2     1666.98     1589.60     31.03 o 
   1  -6   2      243.81      260.76     13.60 o 
   2  -6   2      449.16      445.13     18.30 o 
   3  -6   2     1634.26     1688.36     41.00 o 
   4  -6   2      110.42      119.15     15.48 o 
   5  -6   2      441.92      489.67     27.28 o 
   6  -6   2      596.90      617.45     36.14 o 
   7  -6   2       64.50       55.90     21.91 o 
   8  -6   2      115.41      105.30     29.04 o 
  -9  -5   2      129.88      109.10     22.63 o 
  -8  -5   2     1901.36     1976.34     61.79 o 
  -7  -5   2      102.92       95.91     18.88 o 
  -6  -5   2       51.23       58.34     12.61 o 
  -5  -5   2     3013.18     2957.29     47.48 o 
  -4  -5   2     1412.86     1415.74     28.21 o 
  -3  -5   2     1209.57     1252.93     26.79 o 
  -2  -5   2     1249.93     1263.49     25.62 o 
  -1  -5   2        6.17        4.34      5.47 o 
   0  -5   2      810.92      767.46     19.40 o 
   1  -5   2      272.00      253.70     13.26 o 
   2  -5   2        2.56       -5.63      5.63 o 
   3  -5   2     3987.92     4009.52     65.62 o 
   4  -5   2        5.07       10.65      8.99 o 
   5  -5   2      175.17      208.75     19.21 o 
   6  -5   2     2266.18     2285.53     63.25 o 
   7  -5   2       62.31       61.82     19.40 o 
   8  -5   2       61.12       75.91     25.49 o 
 -10  -4   2       28.03       16.92     27.69 o 
  -9  -4   2        6.71        7.55     17.69 o 
  -8  -4   2     2042.01     2199.74     88.48 o 
  -7  -4   2      965.83      887.04     52.00 o 
  -6  -4   2      113.01       68.76     14.41 o 
  -5  -4   2     8563.88     8841.59     88.65 o 
  -4  -4   2       99.93       95.53      8.13 o 
  -3  -4   2    10443.74    10686.85    109.36 o 
  -2  -4   2       28.78       17.62      5.90 o 
  -1  -4   2      333.08      335.77     16.79 o 
   0  -4   2      464.61      411.99     12.46 o 
   1  -4   2     4528.25     4662.62     53.47 o 
   2  -4   2      197.99      221.70     12.52 o 
   3  -4   2     1402.68     1348.70     36.06 o 
   4  -4   2      998.56     1000.69     30.54 o 
   5  -4   2      258.34      249.13     19.13 o 
   6  -4   2     1187.31     1137.69     43.09 o 
   7  -4   2       13.24       10.33     14.77 o 
   8  -4   2      638.82      596.43     44.17 o 
   9  -4   2      547.37      550.32     93.05 o 
 -10  -3   2       10.37      -10.13     25.73 o 
  -9  -3   2       25.07       -4.25     19.20 o 
  -8  -3   2      451.04      513.88     32.83 o 
  -7  -3   2      157.31      149.07     20.88 o 
  -6  -3   2      690.41      740.84     32.71 o 
  -5  -3   2      892.37      826.40     24.74 o 
  -4  -3   2       63.03       83.84      9.26 o 
  -3  -3   2    10331.53    10678.26     96.70 o 
  -2  -3   2        3.73        9.55      5.39 o 
  -1  -3   2        0.39       -4.85      4.85 o 
   0  -3   2       97.88      145.01      8.87 o 
   1  -3   2    10406.74    11080.31    112.34 o 
   2  -3   2      376.80      370.86     13.95 o 
   3  -3   2      328.83      259.13     13.19 o 
   4  -3   2     2054.39     2087.82     37.70 o 
   5  -3   2     1036.13     1019.16     24.44 o 
   6  -3   2      447.74      434.60     23.16 o 
   7  -3   2       19.55       27.59     15.06 o 
   8  -3   2      644.98      622.47     44.33 o 
   9  -3   2      395.39      302.91     48.88 o 
 -10  -2   2       20.21       34.54     31.10 o 
  -9  -2   2      163.72      187.41     43.63 o 
  -8  -2   2      641.85      667.55     36.38 o 
  -7  -2   2        2.30       -0.51     11.77 o 
  -6  -2   2     1703.71     1663.33     40.80 o 
  -5  -2   2      568.07      537.49     19.56 o 
  -4  -2   2     1740.50     1649.32     32.57 o 
  -3  -2   2     2867.95     2640.01     37.81 o 
  -2  -2   2     6086.48     6245.88     62.16 o 
  -1  -2   2        8.36       -5.07      5.07 o 
   0  -2   2      203.18      216.30      9.78 o 
   1  -2   2    14417.15    15060.74    159.20 o 
   2  -2   2     1453.49     1457.62     24.52 o 
   3  -2   2     1466.02     1426.45     29.32 o 
   4  -2   2     1880.79     1953.01     31.15 o 
   5  -2   2     1364.38     1370.22     35.19 o 
   6  -2   2      454.95      411.42     23.70 o 
   7  -2   2      226.84      215.99     22.99 o 
   8  -2   2      568.92      643.60     42.24 o 
   9  -2   2        4.99      -10.70     24.84 o 
  -9  -1   2      272.36      235.72     32.83 o 
  -8  -1   2      568.65      631.41     41.88 o 
  -7  -1   2       14.06       -5.59     10.62 o 
  -6  -1   2     2509.62     2590.33     52.60 o 
  -5  -1   2        6.54        2.10      6.47 o 
  -4  -1   2      137.15      111.86      9.69 o 
  -3  -1   2     6234.55     6011.52     68.54 o 
  -2  -1   2       91.97       73.64      6.42 o 
  -1  -1   2    13158.94    13517.28    129.03 o 
   0  -1   2    13955.06    14201.86    146.98 o 
   1  -1   2     4168.67     4169.90     41.88 o 
   2  -1   2      165.21      178.10      9.29 o 
   3  -1   2       19.27       26.51      5.19 o 
   4  -1   2        1.51       -3.75      4.37 o 
   5  -1   2     4143.02     4230.49     54.05 o 
   6  -1   2        9.67       12.58      9.55 o 
   7  -1   2      772.80      749.92     33.71 o 
   8  -1   2      667.58      638.45     53.41 o 
   9  -1   2      278.34      265.14     44.61 o 
  10  -1   2       62.68       52.53     30.93 o 
  -9   0   2      474.03      387.89     54.07 o 
  -8   0   2       20.64       -4.07     18.88 o 
  -7   0   2       25.87       18.12     12.37 o 
  -6   0   2     1669.89     1562.17     54.84 o 
  -5   0   2        9.46       16.84      7.15 o 
  -4   0   2       83.65       74.44      8.46 o 
  -3   0   2     4342.24     4335.14     57.28 o 
  -2   0   2      208.20      267.32      9.95 o 
  -1   0   2     6865.84     7165.53     79.80 o 
   0   0   2     5698.89     6013.41     84.03 o 
   1   0   2      525.16      495.80     10.72 o 
   2   0   2       27.26       49.14      7.26 o 
   3   0   2     1134.67     1065.39     18.84 o 
   4   0   2      113.87      139.46      9.63 o 
   5   0   2     2717.20     2629.82     44.71 o 
   6   0   2      102.97      110.93     11.32 o 
   7   0   2      331.31      392.09     34.52 o 
   8   0   2     1006.00      951.56     76.34 o 
   9   0   2      994.02      913.91     66.08 o 
  10   0   2      347.58      411.98     55.99 o 
  -9   1   2      887.50      763.89     63.44 o 
  -8   1   2       11.74        6.22     14.93 o 
  -7   1   2      128.14      148.14     28.64 o 
  -6   1   2     1133.46     1119.08     39.48 o 
  -5   1   2        0.03        7.91      6.81 o 
  -4   1   2      128.73      127.63      9.48 o 
  -3   1   2     4751.69     4626.86     52.61 o 
  -2   1   2     3262.42     3369.33     38.65 o 
  -1   1   2      466.61      503.54     13.88 o 
   0   1   2     2107.22     2163.43     25.76 o 
   1   1   2      744.44      709.31     10.45 o 
   2   1   2     9334.01     9454.59     87.30 o 
   3   1   2     2565.87     2721.97     37.73 o 
   4   1   2      115.14      112.71      8.50 o 
   5   1   2     2174.51     2014.44     35.68 o 
   6   1   2      113.16      102.13     11.14 o 
   7   1   2      105.35      113.25     14.23 o 
   8   1   2     1625.99     1523.68     60.04 o 
   9   1   2      457.68      445.63     52.32 o 
  10   1   2      542.59      565.55     59.64 o 
  -9   2   2      849.68      965.31     70.85 o 
  -8   2   2       22.79        5.50     16.26 o 
  -7   2   2       44.55       39.63     18.07 o 
  -6   2   2      674.48      749.53     34.10 o 
  -5   2   2      134.96      136.76     13.60 o 
  -4   2   2      276.25      275.42     12.78 o 
  -3   2   2     3513.66     3408.69     46.88 o 
  -2   2   2      954.51      929.58     24.82 o 
  -1   2   2      557.43      506.32     13.92 o 
   0   2   2    13701.01    14170.25    136.23 o 
   1   2   2     5241.14     5406.91     49.42 o 
   2   2   2     1103.94     1086.82     26.66 o 
   3   2   2       35.50       17.57      6.17 o 
   4   2   2      371.06      408.64     13.87 o 
   5   2   2     2889.92     2852.74     43.20 o 
   6   2   2        0.45        1.50      7.92 o 
   7   2   2      204.28      151.91     16.22 o 
   8   2   2      989.72     1032.22     41.93 o 
   9   2   2        6.16      -10.91     17.67 o 
  10   2   2      461.35      435.77     56.20 o 
  -8   3   2       25.58       16.90     15.82 o 
  -7   3   2      164.86      166.19     23.38 o 
  -6   3   2     1255.95     1237.41     43.05 o 
  -5   3   2      349.92      350.04     18.74 o 
  -4   3   2      307.76      269.18     17.09 o 
  -3   3   2     1353.02     1254.06     33.67 o 
  -2   3   2      501.92      510.66     18.35 o 
  -1   3   2     3534.23     3406.66     64.25 o 
   0   3   2      131.20      154.66      9.00 o 
   1   3   2    11685.27    12155.72    104.01 o 
   2   3   2    12393.67    12538.04    124.26 o 
   3   3   2       78.61       59.89     10.36 o 
   4   3   2       51.00       30.05      7.86 o 
   5   3   2     3718.99     3620.95     50.27 o 
   6   3   2      116.89      133.29     14.22 o 
   7   3   2      442.48      464.64     38.16 o 
   8   3   2      453.69      454.65     30.60 o 
   9   3   2        4.93       12.72     18.72 o 
  10   3   2      553.82      605.55     59.43 o 
  -8   4   2       48.55       61.26     28.96 o 
  -7   4   2       48.96       47.92     15.23 o 
  -6   4   2     2832.64     3008.15     65.16 o 
  -5   4   2       30.02       36.76     11.97 o 
  -4   4   2      665.14      678.10     25.84 o 
  -3   4   2      169.85      199.74     15.48 o 
  -2   4   2       93.02       87.82     11.53 o 
  -1   4   2     6256.76     6085.87     75.96 o 
   0   4   2        7.19       11.09      5.46 o 
   1   4   2      360.70      395.82     10.30 o 
   2   4   2     5105.42     5052.44     59.03 o 
   3   4   2     3757.50     3789.84     56.04 o 
   4   4   2     2978.32     2931.21     49.81 o 
   5   4   2     1229.65     1151.73     30.96 o 
   6   4   2       96.86       66.17     11.86 o 
   7   4   2     2003.63     1937.10     47.10 o 
   8   4   2      629.72      645.98     34.96 o 
   9   4   2       22.69       49.88     21.21 o 
  10   4   2      654.95      653.18     67.75 o 
  -8   5   2       54.65       43.37     25.41 o 
  -7   5   2       18.95       24.80     15.69 o 
  -6   5   2      687.49      680.82     35.03 o 
  -5   5   2       24.52       26.19     13.63 o 
  -4   5   2     1848.81     1856.90     45.08 o 
  -3   5   2       65.43       81.58     12.27 o 
  -2   5   2     1028.96     1084.00     29.72 o 
  -1   5   2     2096.08     1906.66     30.04 o 
   0   5   2     1834.53     2044.62     32.50 o 
   1   5   2     2619.76     2785.03     42.62 o 
   2   5   2     2884.07     2976.37     38.74 o 
   3   5   2     3655.92     3857.13     50.56 o 
   4   5   2     1272.15     1181.22     37.47 o 
   5   5   2     1537.03     1441.96     46.64 o 
   6   5   2     1354.75     1327.96     37.04 o 
   7   5   2      807.31      894.81     32.84 o 
   8   5   2      867.90      851.79     34.42 o 
   9   5   2       37.13       35.16     21.87 o 
  10   5   2      812.30      902.07     55.29 o 
  -7   6   2      554.44      552.77     60.99 o 
  -6   6   2      550.72      561.38     31.66 o 
  -5   6   2      566.90      658.02     34.97 o 
  -4   6   2     1254.86     1274.42     45.85 o 
  -3   6   2       65.71       50.52     11.61 o 
  -2   6   2      291.02      326.50     20.30 o 
  -1   6   2     1299.99     1217.10     28.59 o 
   0   6   2       15.10       15.68      6.13 o 
   1   6   2     1443.73     1555.87     35.06 o 
   2   6   2     3934.73     3811.44     55.11 o 
   3   6   2      541.49      465.86     17.28 o 
   4   6   2     1811.15     1755.72     35.85 o 
   5   6   2     1499.00     1558.12     38.65 o 
   6   6   2      166.22      162.22     16.91 o 
   7   6   2      273.40      269.86     21.96 o 
   8   6   2      168.04      170.89     20.31 o 
   9   6   2        1.26        4.42     19.66 o 
  10   6   2      521.55      546.11     50.94 o 
  -7   7   2      977.45      883.33     71.32 o 
  -6   7   2        6.13       -3.33     15.36 o 
  -5   7   2       97.57       71.18     20.96 o 
  -4   7   2      530.01      534.50     46.14 o 
  -3   7   2        1.90        3.60     11.72 o 
  -2   7   2      293.71      318.31     24.41 o 
  -1   7   2     1571.78     1381.25     38.60 o 
   0   7   2      288.68      299.30     18.85 o 
   1   7   2      200.80      165.12     14.88 o 
   2   7   2      961.38      856.50     27.26 o 
   3   7   2      106.31       90.47     10.91 o 
   4   7   2     2662.49     2599.50     67.98 o 
   5   7   2      528.61      573.94     26.48 o 
   6   7   2        0.16       -0.09     10.89 o 
   7   7   2     2022.03     2024.17     58.41 o 
   8   7   2      441.41      399.73     31.37 o 
   9   7   2       90.96      146.47     35.41 o 
  10   7   2      264.12      294.78     98.64 o 
  -6   8   2        4.77        3.76     21.52 o 
  -5   8   2       16.32        4.68     23.88 o 
  -4   8   2      542.77      573.08     49.64 o 
  -3   8   2       96.38       74.05     17.33 o 
  -2   8   2      209.79      256.78     25.93 o 
  -1   8   2     2921.94     2884.35     61.26 o 
   0   8   2       27.88       11.22     10.60 o 
   1   8   2      129.24      110.66     14.32 o 
   2   8   2       29.43       32.88     10.27 o 
   3   8   2      297.69      313.26     18.08 o 
   4   8   2     1253.98     1265.30     38.82 o 
   5   8   2      332.77      330.18     23.01 o 
   6   8   2       63.31       91.90     16.33 o 
   7   8   2     1386.62     1544.05     46.89 o 
   8   8   2       74.32       73.64     19.72 o 
   9   8   2      345.01      341.95     39.15 o 
  -5   9   2       35.69       19.54     20.54 o 
  -4   9   2      667.52      728.46     47.70 o 
  -3   9   2       38.78       19.25     16.01 o 
  -2   9   2      117.47       76.83     19.05 o 
  -1   9   2      815.31      861.73     36.03 o 
   0   9   2      584.13      589.82     28.80 o 
   1   9   2     1051.22     1075.01     40.37 o 
   2   9   2      294.30      267.67     21.01 o 
   3   9   2      133.65      104.18     18.01 o 
   4   9   2      385.29      379.91     38.73 o 
   5   9   2      117.98      118.39     17.27 o 
   6   9   2        9.77        0.49     12.11 o 
   7   9   2     1577.95     1549.27     67.44 o 
   8   9   2      282.42      257.56     38.11 o 
   9   9   2      297.13      323.99     74.08 o 
  -4  10   2      384.17      363.53     35.81 o 
  -3  10   2       90.59      104.90     22.26 o 
  -2  10   2        6.30        4.99     15.14 o 
  -1  10   2      275.84      251.06     24.71 o 
   0  10   2       40.80       33.91     14.20 o 
   1  10   2        9.10       -6.42     12.28 o 
   2  10   2      171.92      142.78     19.17 o 
   3  10   2      173.19      142.49     21.01 o 
   4  10   2      548.79      566.55     58.90 o 
   5  10   2      328.83      380.20     55.87 o 
   6  10   2       11.71       12.29     14.92 o 
   7  10   2     1174.63     1235.23     47.93 o 
   8  10   2      163.28      168.83     24.38 o 
   9  10   2      534.28      458.59     74.91 o 
  -3  11   2       23.83       30.34     19.28 o 
  -2  11   2      165.33      151.53     25.49 o 
  -1  11   2       59.32       60.27     17.59 o 
   0  11   2        2.86       -5.98     13.34 o 
   1  11   2      335.99      312.98     30.01 o 
   2  11   2       21.17       14.90     18.07 o 
   3  11   2       79.26       76.22     20.05 o 
   4  11   2      724.77      697.50     39.45 o 
   5  11   2     1069.57     1058.09     48.22 o 
   6  11   2      826.82      875.10     45.55 o 
   7  11   2      629.59      685.20     38.21 o 
   8  11   2       92.85      113.51     23.67 o 
  -2  12   2      169.71      195.65     29.95 o 
  -1  12   2       54.28       37.95     18.64 o 
   0  12   2        3.86       -8.54     14.18 o 
   1  12   2      256.16      249.06     25.61 o 
   2  12   2        0.31        2.43     18.90 o 
   3  12   2       51.88       60.91     24.52 o 
   4  12   2      423.46      434.77     36.79 o 
   5  12   2      728.33      706.60     42.65 o 
   6  12   2      713.37      659.84     42.33 o 
   7  12   2       85.22       67.49     23.97 o 
   0  13   2        7.39        0.96     16.37 o 
   1  13   2      488.38      496.81     41.93 o 
   2  13   2      194.66      238.30     35.30 o 
   3  13   2      101.54       79.85     25.35 o 
   4  13   2      264.82      223.63     35.77 o 
   5  13   2      257.68      255.42     32.89 o 
  -4 -13   3        6.10       75.48     43.46 o 
  -3 -13   3      100.15       74.88     34.25 o 
  -2 -13   3       51.61        9.25     25.80 o 
  -1 -13   3       39.56      -19.32     26.68 o 
  -6 -12   3      501.71      586.68     48.90 o 
  -5 -12   3       10.66      -23.77     23.77 o 
  -4 -12   3       23.08       -9.63     21.52 o 
  -3 -12   3      351.29      338.86     38.26 o 
  -2 -12   3       18.79       20.41     24.44 o 
  -1 -12   3       19.08       14.59     17.63 o 
   0 -12   3       18.72       -7.40     15.88 o 
   1 -12   3        6.63        9.19     18.01 o 
   2 -12   3      146.65      186.35     43.25 o 
  -7 -11   3       25.74       46.67     31.82 o 
  -6 -11   3      867.65      837.11     71.56 o 
  -5 -11   3        4.96       13.53     19.66 o 
  -4 -11   3        8.27       16.54     19.89 o 
  -3 -11   3      872.23      911.40     53.65 o 
  -2 -11   3      184.98      201.10     24.37 o 
  -1 -11   3      386.72      433.57     28.52 o 
   0 -11   3       55.17       52.54     16.78 o 
   1 -11   3       90.18       91.20     19.16 o 
   2 -11   3      138.05      151.91     28.23 o 
   3 -11   3      168.19      183.51     26.98 o 
  -8 -10   3        4.17        0.00     34.88 o 
  -7 -10   3       67.53       81.38     26.52 o 
  -6 -10   3      778.38      851.58     42.98 o 
  -5 -10   3      102.13       96.66     20.79 o 
  -4 -10   3      310.80      331.31     37.88 o 
  -3 -10   3      964.59     1069.10     46.80 o 
  -2 -10   3       94.58       81.47     16.32 o 
  -1 -10   3      713.33      776.90     33.09 o 
   0 -10   3      718.29      743.32     58.32 o 
   1 -10   3      102.67      102.33     26.42 o 
   2 -10   3       40.56       64.17     18.93 o 
   3 -10   3      106.07       74.92     19.96 o 
   4 -10   3        3.55       -0.15     19.50 o 
  -8  -9   3        7.12       15.01     21.83 o 
  -7  -9   3       54.44       60.09     37.34 o 
  -6  -9   3      288.89      322.76     29.95 o 
  -5  -9   3        3.64       18.62     14.75 o 
  -4  -9   3      483.65      534.94     32.12 o 
  -3  -9   3      200.99      193.52     19.42 o 
  -2  -9   3       61.29       59.63     13.63 o 
  -1  -9   3      705.63      715.12     30.18 o 
   0  -9   3      124.59      162.32     16.08 o 
   1  -9   3      238.39      257.35     22.91 o 
   2  -9   3       98.53       88.76     18.50 o 
   3  -9   3      118.72       79.93     18.86 o 
   4  -9   3       43.61       50.55     20.82 o 
   5  -9   3       48.99       41.64     22.43 o 
  -9  -8   3      420.26      467.25     47.46 o 
  -8  -8   3        0.90       21.90     20.69 o 
  -7  -8   3      169.39      163.53     28.06 o 
  -6  -8   3        9.18        9.03     13.89 o 
  -5  -8   3        0.72       -9.98     11.84 o 
  -4  -8   3      480.38      448.89     27.89 o 
  -3  -8   3       68.61       56.63     12.09 o 
  -2  -8   3      146.91      161.37     16.59 o 
  -1  -8   3     3177.58     3135.61     60.56 o 
   0  -8   3      151.06      150.41     14.88 o 
   1  -8   3        1.01        5.74     10.00 o 
   2  -8   3     2133.60     2208.97     66.49 o 
   3  -8   3      246.08      224.33     23.89 o 
   4  -8   3      414.81      393.39     46.80 o 
   5  -8   3      207.34      247.04     33.50 o 
   6  -8   3       22.79      -18.61     18.79 o 
  -9  -7   3      906.51      984.35     57.94 o 
  -8  -7   3      109.02       51.33     21.67 o 
  -7  -7   3     1849.91     1755.27     66.28 o 
  -6  -7   3       11.16       -0.15     14.50 o 
  -5  -7   3       82.35      100.45     16.53 o 
  -4  -7   3     1353.97     1337.06     42.94 o 
  -3  -7   3      166.10      157.50     15.26 o 
  -2  -7   3       82.04       90.33     12.70 o 
  -1  -7   3     6419.37     6453.76     93.08 o 
   0  -7   3      402.71      416.12     18.96 o 
   1  -7   3      425.56      455.59     20.12 o 
   2  -7   3     2586.37     2567.80     60.25 o 
   3  -7   3        3.61        2.35     11.06 o 
   4  -7   3      304.58      291.91     26.02 o 
   5  -7   3      503.72      547.72     47.29 o 
   6  -7   3      157.58      123.68     45.38 o 
   7  -7   3      520.04      467.80     44.94 o 
  -9  -6   3      477.36      552.21     38.70 o 
  -8  -6   3       18.83       17.49     16.63 o 
  -7  -6   3     1313.47     1349.49     48.81 o 
  -6  -6   3      820.39      777.85     35.94 o 
  -5  -6   3       86.89       84.79     13.55 o 
  -4  -6   3      587.18      551.46     21.27 o 
  -3  -6   3       66.09       74.36     10.03 o 
  -2  -6   3      203.65      172.55     12.61 o 
  -1  -6   3     4163.21     3929.43     54.94 o 
   0  -6   3     1485.16     1632.43     31.81 o 
   1  -6   3      684.29      674.89     19.50 o 
   2  -6   3     2617.49     2649.12     44.95 o 
   3  -6   3      161.15      165.36     16.10 o 
   4  -6   3      962.24      990.98     33.45 o 
   5  -6   3       11.26        6.07     12.80 o 
   6  -6   3       11.14       -1.42     13.56 o 
   7  -6   3      763.08      739.73     41.51 o 
   8  -6   3       63.76       61.84     28.82 o 
  -9  -5   3      360.47      381.29     46.38 o 
  -8  -5   3       63.78       87.87     21.13 o 
  -7  -5   3       20.24        6.11     14.63 o 
  -6  -5   3      690.57      720.53     42.67 o 
  -5  -5   3       10.07        3.59      7.40 o 
  -4  -5   3     1442.61     1316.26     29.84 o 
  -3  -5   3        0.53        5.88      6.30 o 
  -2  -5   3       13.08       16.76      6.41 o 
  -1  -5   3     2717.33     2664.67     48.04 o 
   0  -5   3      373.95      390.24     13.43 o 
   1  -5   3        4.64        4.07      5.43 o 
   2  -5   3     3276.29     3253.45     48.93 o 
   3  -5   3      709.86      717.38     22.28 o 
   4  -5   3     2292.94     2242.34     48.37 o 
   5  -5   3      141.76      108.97     17.34 o 
   6  -5   3        4.02      -10.41     13.10 o 
   7  -5   3     1156.03     1080.08     46.13 o 
   8  -5   3       17.74       36.75     23.08 o 
  -9  -4   3      446.26      470.31     37.10 o 
  -8  -4   3       89.06      104.65     21.34 o 
  -7  -4   3      472.04      557.07     40.28 o 
  -6  -4   3      107.45      104.75     16.48 o 
  -5  -4   3        6.30        9.72      6.37 o 
  -4  -4   3     5889.27     6020.65     68.07 o 
  -3  -4   3      113.41      125.84     10.43 o 
  -2  -4   3        2.69        2.19      5.54 o 
  -1  -4   3      301.87      286.63     12.75 o 
   0  -4   3      709.09      776.53     18.79 o 
   1  -4   3      168.28      145.82     11.07 o 
   2  -4   3      103.08       90.55      9.17 o 
   3  -4   3      243.40      235.63     13.87 o 
   4  -4   3     4100.04     4045.47     58.83 o 
   5  -4   3        4.80       -8.41      8.41 o 
   6  -4   3      512.42      586.82     32.35 o 
   7  -4   3      274.00      326.18     31.19 o 
   8  -4   3       13.31       -5.91     18.27 o 
   9  -4   3       17.40       32.66     24.43 o 
  -9  -3   3       80.17       42.26     23.61 o 
  -8  -3   3       33.38       38.18     17.07 o 
  -7  -3   3     2413.64     2414.88     64.03 o 
  -6  -3   3      543.10      534.29     44.55 o 
  -5  -3   3      312.03      288.78     16.10 o 
  -4  -3   3     5273.69     5311.55     61.93 o 
  -3  -3   3     3462.54     3833.69     50.00 o 
  -2  -3   3     2934.70     2915.93     40.32 o 
  -1  -3   3        5.68        4.74      5.07 o 
   0  -3   3     2379.21     2331.48     33.07 o 
   1  -3   3     2201.33     2095.52     29.08 o 
   2  -3   3      221.07      226.47     11.93 o 
   3  -3   3      480.34      539.04     17.46 o 
   4  -3   3     3501.62     3406.67     50.85 o 
   5  -3   3      743.45      708.89     22.77 o 
   6  -3   3      525.44      480.42     42.50 o 
   7  -3   3      656.97      646.39     47.61 o 
   8  -3   3        4.29        5.49     14.99 o 
   9  -3   3      278.36      274.35     50.89 o 
  -9  -2   3        0.56      -16.84     16.84 o 
  -8  -2   3      276.98      214.10     30.35 o 
  -7  -2   3     1676.65     1860.63     76.67 o 
  -6  -2   3     1913.13     1852.31     44.38 o 
  -5  -2   3       28.61       20.55      8.96 o 
  -4  -2   3      552.56      471.62     21.42 o 
  -3  -2   3      419.39      505.34     13.72 o 
  -2  -2   3     8276.23     8241.35     86.63 o 
  -1  -2   3      189.48      213.22     10.26 o 
   0  -2   3      793.86      876.03     17.99 o 
   1  -2   3    17565.68    18118.14    174.18 o 
   2  -2   3      318.12      289.16     12.26 o 
   3  -2   3      371.79      405.25     16.73 o 
   4  -2   3     2286.69     2165.24     36.51 o 
   5  -2   3     1971.28     2002.30     38.12 o 
   6  -2   3      311.52      332.49     20.52 o 
   7  -2   3      895.49      905.44     42.83 o 
   8  -2   3       35.43       57.61     17.73 o 
   9  -2   3     1017.53     1102.40     81.48 o 
  -9  -1   3        0.51       10.37     20.16 o 
  -8  -1   3       18.60       32.16     19.54 o 
  -7  -1   3     1475.47     1473.96     65.09 o 
  -6  -1   3      148.34      189.73     20.92 o 
  -5  -1   3     1437.15     1504.20     40.29 o 
  -4  -1   3     1482.72     1416.41     27.52 o 
  -3  -1   3     1187.22     1266.49     23.38 o 
  -2  -1   3      557.12      511.28     16.39 o 
  -1  -1   3       84.72       91.44      5.91 o 
   0  -1   3      337.36      407.53     12.65 o 
   1  -1   3    54793.07    56664.66    519.73 o 
   2  -1   3      202.45      198.91     14.87 o 
   3  -1   3      187.31      160.01      9.49 o 
   4  -1   3     4800.64     4892.35     55.67 o 
   5  -1   3       42.01       42.81      7.55 o 
   6  -1   3       53.01       41.43     11.19 o 
   7  -1   3      529.16      535.62     26.20 o 
   8  -1   3        1.85       -5.86     16.13 o 
   9  -1   3      734.00      886.41     64.78 o 
  10  -1   3       26.31       22.06     28.11 o 
  -9   0   3       18.76        7.09     19.96 o 
  -8   0   3      152.07      115.65     24.56 o 
  -7   0   3     2441.16     2490.52     64.91 o 
  -6   0   3      221.08      227.81     19.01 o 
  -5   0   3      796.89      756.68     25.85 o 
  -4   0   3     1834.32     1832.23     34.20 o 
  -3   0   3     2340.02     2482.18     35.79 o 
  -2   0   3     2138.00     2010.18     33.79 o 
  -1   0   3      457.34      425.47     13.57 o 
   0   0   3      447.93      432.98     10.03 o 
   1   0   3    18840.52    18982.36    196.27 o 
   2   0   3      328.35      385.93     16.86 o 
   3   0   3       97.46      120.08      8.18 o 
   4   0   3     2364.11     2265.89     32.62 o 
   5   0   3      453.23      485.58     16.02 o 
   6   0   3     1022.78     1067.56     27.58 o 
   7   0   3      138.25      142.38     16.34 o 
   8   0   3      804.99      869.47     45.57 o 
   9   0   3      559.87      588.45     53.61 o 
  10   0   3       64.16       80.44     33.30 o 
  -9   1   3        1.84       29.86     30.08 o 
  -8   1   3      327.51      354.37     30.99 o 
  -7   1   3      261.37      297.95     27.29 o 
  -6   1   3        2.35       -9.25      9.97 o 
  -5   1   3     1214.87     1222.71     32.76 o 
  -4   1   3      568.42      593.69     21.12 o 
  -3   1   3      681.53      733.15     18.60 o 
  -2   1   3     7939.04     7851.92     77.76 o 
  -1   1   3     1237.05     1420.18     20.53 o 
   0   1   3     4426.52     4750.18     51.51 o 
   1   1   3     2006.58     1958.36     23.50 o 
   2   1   3      119.59      160.32     12.44 o 
   3   1   3       68.06       72.67      7.03 o 
   4   1   3      881.88      819.25     17.99 o 
   5   1   3     1510.49     1649.84     29.06 o 
   6   1   3     2465.56     2473.17     42.82 o 
   7   1   3       45.84       57.15     14.17 o 
   8   1   3      137.50      131.84     20.14 o 
   9   1   3      539.83      617.05     55.64 o 
  10   1   3       58.05       81.92     32.72 o 
  -9   2   3        0.55      -11.27     27.59 o 
  -8   2   3      763.13      802.48     47.21 o 
  -7   2   3       12.05        2.29     13.57 o 
  -6   2   3      202.42      192.35     21.85 o 
  -5   2   3      593.38      556.73     25.00 o 
  -4   2   3      530.33      567.16     17.01 o 
  -3   2   3      528.31      603.32     15.98 o 
  -2   2   3     7094.43     7230.45     79.68 o 
  -1   2   3      398.52      396.39     11.74 o 
   0   2   3      204.86      248.63      9.46 o 
   1   2   3       16.89       18.22      5.21 o 
   2   2   3      811.83      831.28     13.82 o 
   3   2   3      115.12       71.50      6.16 o 
   4   2   3     2772.04     2835.62     37.33 o 
   5   2   3      610.47      697.76     19.21 o 
   6   2   3     2555.93     2467.60     48.56 o 
   7   2   3       93.87       95.47     16.46 o 
   8   2   3      148.32      125.16     23.62 o 
   9   2   3     1026.63     1092.32     54.79 o 
  10   2   3      110.14      105.29     34.97 o 
  -8   3   3      706.80      791.44     43.15 o 
  -7   3   3        7.01       -4.25     12.94 o 
  -6   3   3      549.65      511.23     37.85 o 
  -5   3   3     3069.18     2977.29     60.09 o 
  -4   3   3      150.96      160.24     14.15 o 
  -3   3   3      556.70      559.97     21.20 o 
  -2   3   3     8785.46     8731.80    107.28 o 
  -1   3   3     3405.55     3582.66     42.59 o 
   0   3   3        8.34       26.66      4.87 o 
   1   3   3     5252.29     5214.31     54.74 o 
   2   3   3      101.19      102.69      7.39 o 
   3   3   3     1242.61     1124.78     23.79 o 
   4   3   3       11.44       11.66      6.81 o 
   5   3   3      780.44      823.99     25.59 o 
   6   3   3     2701.59     2679.26     52.70 o 
   7   3   3      171.68      158.05     16.49 o 
   8   3   3      205.42      184.22     23.52 o 
   9   3   3      587.46      619.42     44.23 o 
  10   3   3       16.31       30.57     21.80 o 
  -8   4   3      183.54      205.01     29.19 o 
  -7   4   3       65.13       54.65     16.43 o 
  -6   4   3       14.07       11.63     12.45 o 
  -5   4   3     1980.29     2015.61     50.00 o 
  -4   4   3      113.11      132.81     14.91 o 
  -3   4   3       60.05       99.23     12.39 o 
  -2   4   3     4278.06     4328.62     95.33 o 
  -1   4   3      352.84      466.82     13.93 o 
   0   4   3     1787.07     1716.37     28.69 o 
   1   4   3     1009.88      931.40     18.77 o 
   2   4   3     9451.88     9660.58    102.01 o 
   3   4   3     7558.93     7296.46    100.03 o 
   4   4   3      618.04      701.73     23.26 o 
   5   4   3       58.50      100.72     16.00 o 
   6   4   3     2777.83     2689.56     52.84 o 
   7   4   3      923.58      861.71     30.91 o 
   8   4   3      334.46      291.28     27.60 o 
   9   4   3      685.82      784.16     69.06 o 
  10   4   3       30.43       27.12     23.74 o 
  -7   5   3        8.30       -6.88     14.22 o 
  -6   5   3        9.90       15.83     12.90 o 
  -5   5   3      775.08      745.21     32.29 o 
  -4   5   3      234.36      229.97     23.43 o 
  -3   5   3      747.50      739.20     27.04 o 
  -2   5   3      977.41      908.69     27.66 o 
  -1   5   3      297.86      310.92     13.33 o 
   0   5   3     5715.21     6031.05     91.16 o 
   1   5   3      982.68     1019.30     20.74 o 
   2   5   3     8492.99     9042.09     92.23 o 
   3   5   3     9750.44     9874.70    107.13 o 
   4   5   3      140.70      148.34     17.99 o 
   5   5   3      332.34      305.65     18.68 o 
   6   5   3     2585.18     2506.44     51.82 o 
   7   5   3      260.74      274.21     21.84 o 
   8   5   3      165.46      157.99     22.60 o 
   9   5   3      929.49      889.68     51.06 o 
  10   5   3       16.81       15.63     24.03 o 
  -7   6   3       29.97        5.33     19.40 o 
  -6   6   3        5.13       -5.30     13.24 o 
  -5   6   3      426.39      468.28     31.57 o 
  -4   6   3       95.14       68.86     13.98 o 
  -3   6   3     1056.37     1091.89     34.00 o 
  -2   6   3       83.22       84.44     12.54 o 
  -1   6   3      120.22      140.17     12.80 o 
   0   6   3     1754.08     1726.29     43.73 o 
   1   6   3     1133.15     1239.30     21.67 o 
   2   6   3     1576.09     1654.18     28.27 o 
   3   6   3     3698.48     3574.39     69.43 o 
   4   6   3     1531.95     1552.48     36.67 o 
   5   6   3      587.90      579.84     32.88 o 
   6   6   3        8.09        1.61      9.47 o 
   7   6   3      101.77       96.85     15.52 o 
   8   6   3     1161.42     1119.82     45.85 o 
   9   6   3      399.87      369.33     39.85 o 
  10   6   3        7.15      -19.78     19.78 o 
  -6   7   3       90.49       89.59     21.71 o 
  -5   7   3      399.37      414.49     38.50 o 
  -4   7   3      242.39      242.45     25.88 o 
  -3   7   3      152.20      161.79     22.46 o 
  -2   7   3        1.81       13.57     11.69 o 
  -1   7   3       60.36       49.03     11.71 o 
   0   7   3     2260.77     2285.43     64.73 o 
   1   7   3      590.89      614.77     23.92 o 
   2   7   3      162.01      139.29     12.93 o 
   3   7   3     2603.56     2567.81     45.19 o 
   4   7   3       65.36       55.82     11.73 o 
   5   7   3     1157.68     1066.76     74.61 o 
   6   7   3        3.41        2.57     11.32 o 
   7   7   3      324.69      340.12     31.94 o 
   8   7   3     1328.57     1355.28     64.57 o 
   9   7   3        0.54       -2.78     19.20 o 
  10   7   3        0.01        4.22     26.91 o 
  -6   8   3      347.40      340.40     35.52 o 
  -5   8   3      150.32      202.85     32.00 o 
  -4   8   3      312.40      255.11     32.60 o 
  -3   8   3     1151.10     1196.86     46.01 o 
  -2   8   3       15.41       -3.94     11.73 o 
  -1   8   3        2.86       -7.06      9.57 o 
   0   8   3      963.97      993.62     34.43 o 
   1   8   3      539.08      567.07     24.73 o 
   2   8   3      876.79      831.03     32.78 o 
   3   8   3      504.68      489.84     22.30 o 
   4   8   3       84.45       77.25     14.24 o 
   5   8   3     5675.91     5671.37     94.38 o 
   6   8   3       99.70       81.67     15.53 o 
   7   8   3       24.78       52.69     15.19 o 
   8   8   3     1558.10     1597.36     55.55 o 
   9   8   3      312.65      311.31     38.11 o 
  -5   9   3        8.86      -18.25     18.25 o 
  -4   9   3      137.28      103.59     27.52 o 
  -3   9   3     2277.61     2172.45    100.03 o 
  -2   9   3       39.83       18.31     15.20 o 
  -1   9   3       69.90       52.45     14.90 o 
   0   9   3     2159.38     2155.83     57.77 o 
   1   9   3      658.53      630.18     58.19 o 
   2   9   3       41.35       57.73     12.81 o 
   3   9   3      386.81      417.32     27.89 o 
   4   9   3       44.92       47.55     13.91 o 
   5   9   3     2526.29     2619.83     61.49 o 
   6   9   3       97.06       77.31     17.11 o 
   7   9   3       91.20       66.86     17.17 o 
   8   9   3      887.96      880.59     54.78 o 
   9   9   3       87.49      116.37     24.34 o 
  -4  10   3       19.09       61.17     24.66 o 
  -3  10   3     1412.72     1409.72     55.61 o 
  -2  10   3        0.78       -6.76     13.93 o 
  -1  10   3      151.70      154.64     21.69 o 
   0  10   3      682.03      635.54     35.99 o 
   1  10   3       39.87        9.04     12.84 o 
   2  10   3      487.17      486.17     30.81 o 
   3  10   3       23.21       49.04     16.79 o 
   4  10   3        3.32       -2.68     13.99 o 
   5  10   3      213.19      287.03     25.92 o 
   6  10   3      111.23       97.03     22.63 o 
   7  10   3       38.35       29.38     16.07 o 
   8  10   3     1065.54     1174.37     47.01 o 
   9  10   3       31.13       41.95     23.62 o 
  -3  11   3      818.19      817.81     69.08 o 
  -2  11   3      108.77      118.50     24.19 o 
  -1  11   3      169.26      127.03     21.15 o 
   0  11   3       90.09       83.20     18.46 o 
   1  11   3      170.51      162.44     21.17 o 
   2  11   3     1348.63     1330.35     60.40 o 
   3  11   3      158.99      144.09     27.29 o 
   4  11   3        6.34       10.48     21.38 o 
   5  11   3      172.61      134.71     26.58 o 
   6  11   3        1.09       -6.29     14.24 o 
   7  11   3        3.20        3.99     16.21 o 
   8  11   3      439.25      420.82     33.86 o 
  -2  12   3       20.98       -0.66     19.20 o 
  -1  12   3      344.88      325.28     31.21 o 
   0  12   3       31.92        4.17     15.13 o 
   1  12   3        0.79       18.70     15.97 o 
   2  12   3      970.12      939.75     54.67 o 
   3  12   3       10.78        1.54     18.75 o 
   4  12   3        5.87       15.22     19.87 o 
   5  12   3       83.71       61.22     27.65 o 
   6  12   3       35.02       21.37     18.53 o 
   7  12   3       89.89       74.07     23.49 o 
   0  13   3       59.55       40.60     19.58 o 
   1  13   3      120.64      140.02     27.62 o 
   2  13   3      647.00      715.41     51.78 o 
   3  13   3        1.42      -19.56     19.56 o 
   4  13   3       10.61        9.85     22.04 o 
   5  13   3        3.26        7.88     19.89 o 
  -2 -13   4      115.82      150.99     38.13 o 
  -1 -13   4        5.18       42.89     44.03 o 
  -5 -12   4      105.15       99.62     44.77 o 
  -4 -12   4        7.72        7.00     21.34 o 
  -3 -12   4        0.28        6.98     22.44 o 
  -2 -12   4       92.44      120.80     34.36 o 
  -1 -12   4       10.58       23.81     20.97 o 
   0 -12   4       96.66       63.70     25.32 o 
   1 -12   4      202.85      263.75     36.92 o 
   2 -12   4       31.00       20.66     24.23 o 
  -6 -11   4       23.97        9.95     67.19 o 
  -5 -11   4      333.83      389.16    118.36 o 
  -4 -11   4       78.47       55.74     30.79 o 
  -3 -11   4        0.84        8.37     18.78 o 
  -2 -11   4      180.40      156.32     22.99 o 
  -1 -11   4        7.77       12.56     18.22 o 
   0 -11   4        5.53      -18.59     22.04 o 
   1 -11   4      290.08      223.22     32.13 o 
   2 -11   4      286.43      259.10     48.81 o 
   3 -11   4      282.59      259.22     47.46 o 
  -7 -10   4      166.16      157.25     39.53 o 
  -6 -10   4       30.99       61.75     29.37 o 
  -5 -10   4      484.93      581.74     66.09 o 
  -4 -10   4       72.44       80.38     22.70 o 
  -3 -10   4       64.20       57.50     20.27 o 
  -2 -10   4      220.81      251.06     26.01 o 
  -1 -10   4      251.83      238.72     25.60 o 
   0 -10   4      127.59      167.20     22.89 o 
   1 -10   4      230.74      216.25     25.34 o 
   2 -10   4      443.83      435.49     33.30 o 
   3 -10   4      540.16      521.70     36.42 o 
   4 -10   4      401.29      290.07     37.30 o 
  -8  -9   4      179.08      244.93     46.23 o 
  -7  -9   4       24.69       26.72     26.65 o 
  -6  -9   4      134.18       94.17     31.87 o 
  -5  -9   4      465.31      421.05     46.85 o 
  -4  -9   4       60.19       35.88     16.00 o 
  -3  -9   4      144.49      160.42     18.41 o 
  -2  -9   4     1043.12     1093.78     36.95 o 
  -1  -9   4       52.91       27.98     12.66 o 
   0  -9   4      588.61      547.40     27.83 o 
   1  -9   4      753.03      791.19     32.74 o 
   2  -9   4      208.03      157.85     26.58 o 
   3  -9   4      622.38      684.24     37.22 o 
   4  -9   4       20.52       10.06     23.78 o 
   5  -9   4        0.01      -10.95     19.77 o 
  -8  -8   4      324.15      392.07     74.62 o 
  -7  -8   4       38.88       43.16     22.84 o 
  -6  -8   4        0.04       -6.45     15.58 o 
  -5  -8   4      489.28      490.31     41.68 o 
  -4  -8   4       42.70       45.15     14.70 o 
  -3  -8   4       49.83       39.27     11.52 o 
  -2  -8   4     1649.37     1600.27     41.97 o 
  -1  -8   4      808.96      775.07     29.76 o 
   0  -8   4     1109.12     1120.38     34.21 o 
   1  -8   4      291.07      302.91     36.20 o 
   2  -8   4       13.87       17.98     12.56 o 
   3  -8   4      718.06      694.63     45.97 o 
   4  -8   4       37.76       -5.84     15.66 o 
   5  -8   4       25.17       -5.81     18.18 o 
   6  -8   4      124.48      113.68     28.04 o 
  -9  -7   4        2.76        7.85     22.28 o 
  -8  -7   4      739.93      760.77     48.33 o 
  -7  -7   4        0.03        1.92     16.90 o 
  -6  -7   4      151.12      176.61     26.18 o 
  -5  -7   4     1204.10     1256.86     43.43 o 
  -4  -7   4      254.84      260.00     19.79 o 
  -3  -7   4      577.51      569.05     25.00 o 
  -2  -7   4     2316.80     2299.35     48.20 o 
  -1  -7   4     1071.93     1110.36     32.37 o 
   0  -7   4     1130.74     1124.62     29.22 o 
   1  -7   4      242.86      259.00     16.82 o 
   2  -7   4      174.97      204.96     20.70 o 
   3  -7   4     1054.09     1100.61     40.08 o 
   4  -7   4      327.83      308.25     34.51 o 
   5  -7   4        6.82      -14.98     14.98 o 
   6  -7   4      139.22      118.38     26.04 o 
   7  -7   4       13.83       19.45     22.06 o 
  -9  -6   4       13.82       20.78     19.79 o 
  -8  -6   4      897.67      930.97     45.16 o 
  -7  -6   4      108.09      119.31     21.74 o 
  -6  -6   4      242.45      201.40     23.77 o 
  -5  -6   4     1460.95     1520.65     40.57 o 
  -4  -6   4      651.05      641.96     22.87 o 
  -3  -6   4      682.81      684.37     22.24 o 
  -2  -6   4     5619.40     5695.61     73.98 o 
  -1  -6   4      488.61      518.81     18.65 o 
   0  -6   4      990.80      983.69     24.60 o 
   1  -6   4       51.54       30.97      7.49 o 
   2  -6   4      436.50      443.59     22.80 o 
   3  -6   4     2519.13     2536.51     51.86 o 
   4  -6   4      238.89      217.21     26.14 o 
   5  -6   4       11.69       12.26     13.86 o 
   6  -6   4      592.58      633.23     35.83 o 
   7  -6   4       54.81       80.32     21.48 o 
   8  -6   4      149.29      134.02     26.15 o 
  -9  -5   4      118.40      147.73     25.31 o 
  -8  -5   4      478.22      527.19     40.11 o 
  -7  -5   4       58.00       62.22     17.23 o 
  -6  -5   4     1566.34     1572.20     49.84 o 
  -5  -5   4     2150.89     2224.35     45.64 o 
  -4  -5   4       75.47       74.50     10.38 o 
  -3  -5   4      151.42      140.19     11.96 o 
  -2  -5   4       21.63       25.36      7.31 o 
  -1  -5   4      256.32      254.05     13.76 o 
   0  -5   4     3436.81     3479.95     45.41 o 
   1  -5   4     3112.22     3239.71     47.12 o 
   2  -5   4      284.24      302.84     15.53 o 
   3  -5   4     1136.04     1167.61     28.54 o 
   4  -5   4     2234.74     2166.60     47.80 o 
   5  -5   4      610.93      627.34     31.75 o 
   6  -5   4     1029.85     1089.91     46.14 o 
   7  -5   4        6.90        4.90     15.08 o 
   8  -5   4      271.99      280.61     31.77 o 
  -9  -4   4       40.85       31.59     20.24 o 
  -8  -4   4     1046.45     1103.67     47.64 o 
  -7  -4   4      255.63      220.27     25.07 o 
  -6  -4   4      867.09      838.58     30.72 o 
  -5  -4   4     1249.99     1291.32     31.55 o 
  -4  -4   4       19.63       22.61      6.90 o 
  -3  -4   4      508.05      366.72     15.52 o 
  -2  -4   4       65.59       54.49      7.79 o 
  -1  -4   4      159.93      166.22     16.37 o 
   0  -4   4     2862.89     2871.75     43.34 o 
   1  -4   4      996.37     1010.44     22.32 o 
   2  -4   4     3601.85     3595.38     50.76 o 
   3  -4   4      438.43      375.77     22.13 o 
   4  -4   4     1487.91     1437.45     32.15 o 
   5  -4   4     1061.76     1090.73     38.80 o 
   6  -4   4       74.83       84.01     17.23 o 
   7  -4   4        0.14        8.53     14.21 o 
   8  -4   4      151.74      178.91     38.73 o 
   9  -4   4       28.07       19.75     29.67 o 
  -9  -3   4      176.44      116.66     27.81 o 
  -8  -3   4     1995.39     1961.73     62.08 o 
  -7  -3   4     1099.05     1106.34     43.93 o 
  -6  -3   4     1082.87     1002.14     38.45 o 
  -5  -3   4      513.83      496.37     22.40 o 
  -4  -3   4       74.83      104.03      9.47 o 
  -3  -3   4     2773.31     2758.21     38.54 o 
  -2  -3   4      728.17      781.84     22.45 o 
  -1  -3   4      717.47      734.45     17.52 o 
   0  -3   4      999.28      844.37     18.69 o 
   1  -3   4     2135.04     2124.57     30.11 o 
   2  -3   4    11165.65    11441.92    139.18 o 
   3  -3   4      992.88     1022.94     23.83 o 
   4  -3   4     2262.92     2300.08     39.70 o 
   5  -3   4     1652.04     1592.81     39.05 o 
   6  -3   4       55.74       63.47     15.18 o 
   7  -3   4       76.02       93.54     18.89 o 
   8  -3   4      136.84      134.92     22.78 o 
   9  -3   4        9.43       67.50     46.03 o 
  -9  -2   4      428.13      500.30     85.98 o 
  -8  -2   4     1629.21     1536.36     64.32 o 
  -7  -2   4     2286.90     2182.61     60.95 o 
  -6  -2   4     1016.97      948.21     32.41 o 
  -5  -2   4        1.44       -3.12      7.91 o 
  -4  -2   4      208.07      232.61     14.18 o 
  -3  -2   4     4060.65     4020.41     52.46 o 
  -2  -2   4        4.37       10.85      4.97 o 
  -1  -2   4     1538.89     1501.44     22.73 o 
   0  -2   4      256.75      302.73     14.49 o 
   1  -2   4     7762.82     7707.43     76.02 o 
   2  -2   4     1173.19     1161.24     22.32 o 
   3  -2   4      925.75      908.79     20.91 o 
   4  -2   4       75.96       50.16      7.79 o 
   5  -2   4     1311.60     1304.02     38.32 o 
   6  -2   4       46.22       32.19      9.92 o 
   7  -2   4       50.88       30.84     24.10 o 
   8  -2   4      317.58      387.85     32.72 o 
   9  -2   4       56.81       88.24     32.88 o 
  -9  -1   4      522.90      553.42     62.96 o 
  -8  -1   4      245.26      214.69     33.23 o 
  -7  -1   4      465.32      483.79     32.27 o 
  -6  -1   4      568.97      518.71     25.22 o 
  -5  -1   4      546.61      541.56     27.61 o 
  -4  -1   4        6.50       14.21      7.83 o 
  -3  -1   4     2186.53     2070.80     38.94 o 
  -2  -1   4     1073.42     1142.15     25.44 o 
  -1  -1   4     6878.33     6953.51     73.87 o 
   0  -1   4     6858.77     6528.94     70.53 o 
   1  -1   4     4250.25     4321.74     48.97 o 
   2  -1   4     2212.58     2097.28     27.89 o 
   3  -1   4     1511.97     1597.69     26.07 o 
   4  -1   4      170.03      186.79      9.58 o 
   5  -1   4     2427.27     2388.40     40.04 o 
   6  -1   4       27.47       21.21      9.06 o 
   7  -1   4      363.03      428.67     24.63 o 
   8  -1   4      594.57      590.14     40.45 o 
   9  -1   4       40.67        8.87     24.18 o 
  10  -1   4      314.91      310.52     50.54 o 
  -9   0   4      966.27     1099.55     60.48 o 
  -8   0   4        1.75        3.00     17.79 o 
  -7   0   4      149.24      146.75     21.63 o 
  -6   0   4      220.37      206.19     23.85 o 
  -5   0   4       46.08       44.14     10.55 o 
  -4   0   4     1019.05      939.49     27.27 o 
  -3   0   4      837.23      748.81     22.51 o 
  -2   0   4     5473.00     5535.21     72.15 o 
  -1   0   4     2076.38     2081.38     33.79 o 
   0   0   4     5081.90     5370.88     52.96 o 
   1   0   4    10665.08    10830.12    106.97 o 
   2   0   4     3286.40     3007.18     42.45 o 
   3   0   4     2892.22     3053.13     55.66 o 
   4   0   4      125.40      119.61      9.42 o 
   5   0   4      244.17      218.10     12.05 o 
   6   0   4      234.82      238.98     16.43 o 
   7   0   4     2006.19     2041.73     59.79 o 
   8   0   4      265.41      282.79     26.73 o 
   9   0   4       39.10       39.14     26.43 o 
  10   0   4      401.12      357.98     52.95 o 
  -9   1   4      533.43      469.31     47.30 o 
  -8   1   4        0.25      -14.53     14.53 o 
  -7   1   4      438.58      464.73     31.82 o 
  -6   1   4      392.66      386.39     32.77 o 
  -5   1   4      485.59      496.30     22.64 o 
  -4   1   4     2420.45     2361.93     45.66 o 
  -3   1   4     1690.28     1621.05     26.19 o 
  -2   1   4    12531.25    13340.84    125.24 o 
  -1   1   4     2896.79     2965.02     32.38 o 
   0   1   4       17.55       27.39      4.82 o 
   1   1   4       96.06      134.04      8.29 o 
   2   1   4     1387.13     1299.29     19.88 o 
   3   1   4       20.73       20.30      6.52 o 
   4   1   4     1119.68     1154.58     21.40 o 
   5   1   4     3362.39     3258.04     44.08 o 
   6   1   4      507.82      511.77     19.01 o 
   7   1   4     2034.79     1966.16     54.47 o 
   8   1   4      241.61      244.04     25.40 o 
   9   1   4        3.19       22.11     19.41 o 
  10   1   4      282.71      334.45     50.72 o 
  -8   2   4       36.20       38.22     19.12 o 
  -7   2   4      781.42      699.10     47.95 o 
  -6   2   4      277.72      328.29     45.48 o 
  -5   2   4      167.90      187.27     18.00 o 
  -4   2   4     3593.21     3354.58     52.36 o 
  -3   2   4     3262.16     3352.22     43.97 o 
  -2   2   4     5492.63     5862.30     63.88 o 
  -1   2   4     7065.14     7041.40     71.94 o 
   0   2   4      587.22      620.17     17.47 o 
   1   2   4      521.05      543.17     14.36 o 
   2   2   4     3314.36     3133.09     34.12 o 
   3   2   4        5.45       -1.35      4.23 o 
   4   2   4      967.90      950.30     19.46 o 
   5   2   4     1652.48     1703.70     29.21 o 
   6   2   4        2.94        7.82      7.99 o 
   7   2   4     2998.66     3003.56     68.98 o 
   8   2   4        2.57       -8.58     12.01 o 
   9   2   4       20.76       24.12     16.05 o 
  10   2   4     1087.43     1068.87     72.91 o 
  -8   3   4      126.29      123.86     30.87 o 
  -7   3   4      461.96      498.62     35.64 o 
  -6   3   4     1438.24     1515.35     45.92 o 
  -5   3   4      801.73      773.56     31.34 o 
  -4   3   4     1653.74     1534.67     40.10 o 
  -3   3   4      826.71      826.48     20.05 o 
  -2   3   4       66.64       71.60      7.51 o 
  -1   3   4    13806.77    13946.50    131.94 o 
   0   3   4       22.37       23.62      5.87 o 
   1   3   4     1863.75     1888.50     29.61 o 
   2   3   4     1925.54     1959.67     26.30 o 
   3   3   4      886.56      869.52     17.62 o 
   4   3   4     1515.28     1402.44     23.65 o 
   5   3   4      894.95      836.69     26.96 o 
   6   3   4      129.95      135.92     14.25 o 
   7   3   4     1509.66     1499.85     48.19 o 
   8   3   4        2.64       -0.83     15.76 o 
   9   3   4       48.14       56.14     18.69 o 
  10   3   4     1043.25     1057.07     58.84 o 
  -8   4   4       65.47       79.75     22.00 o 
  -7   4   4       74.57       79.82     18.66 o 
  -6   4   4     1841.98     1902.92     59.01 o 
  -5   4   4        4.03        9.57     10.58 o 
  -4   4   4     1361.39     1327.68     38.89 o 
  -3   4   4      160.19      159.28     14.60 o 
  -2   4   4       29.06       28.43      8.32 o 
  -1   4   4     4722.79     4694.13     50.69 o 
   0   4   4     1099.06     1220.43     23.34 o 
   1   4   4      202.04      279.09     11.20 o 
   2   4   4     1777.88     1672.91     24.86 o 
   3   4   4     3361.91     3517.29     43.84 o 
   4   4   4     2191.01     2248.26     54.56 o 
   5   4   4      403.33      414.58     19.71 o 
   6   4   4        4.63       -4.15      8.26 o 
   7   4   4      408.60      419.30     27.64 o 
   8   4   4       95.45       66.58     17.39 o 
   9   4   4        6.21       17.89     16.09 o 
  10   4   4      580.17      611.66     47.46 o 
  -7   5   4       84.82       76.53     18.83 o 
  -6   5   4      361.18      309.32     27.02 o 
  -5   5   4        7.55       -8.84     10.63 o 
  -4   5   4     1015.26     1018.63     39.71 o 
  -3   5   4        3.98        2.53      8.19 o 
  -2   5   4     1321.58     1316.45     34.31 o 
  -1   5   4      827.65      729.94     29.23 o 
   0   5   4      409.91      390.15     15.38 o 
   1   5   4     1661.22     1609.12     29.77 o 
   2   5   4     4687.19     4534.79     50.23 o 
   3   5   4     3135.46     3273.72     46.16 o 
   4   5   4     4798.12     4628.39     78.11 o 
   5   5   4      205.36      189.94     15.89 o 
   6   5   4      230.25      213.32     18.06 o 
   7   5   4       14.57       12.66     10.65 o 
   8   5   4      384.55      328.42     30.30 o 
   9   5   4        2.37       13.72     15.79 o 
  10   5   4      399.01      575.06     56.24 o 
  -7   6   4      137.66      166.24     24.48 o 
  -6   6   4        0.43       -1.64     13.88 o 
  -5   6   4       12.99        5.72     12.57 o 
  -4   6   4      480.35      501.84     30.18 o 
  -3   6   4      147.35      148.97     21.93 o 
  -2   6   4     1428.09     1356.90     40.14 o 
  -1   6   4     1513.14     1587.55     45.89 o 
   0   6   4      298.53      321.10     14.70 o 
   1   6   4     5280.69     5136.99     62.18 o 
   2   6   4      386.55      365.89     14.51 o 
   3   6   4     1104.82     1112.67     23.94 o 
   4   6   4     5795.46     5728.61     84.18 o 
   5   6   4        0.19        0.57      8.49 o 
   6   6   4      398.50      414.52     23.68 o 
   7   6   4       18.80        6.32     10.93 o 
   8   6   4       10.95       20.55     15.50 o 
   9   6   4      239.88      212.28     28.23 o 
  10   6   4      200.02      177.69     32.76 o 
  -6   7   4        1.67      -16.02     16.72 o 
  -5   7   4        1.00       -7.21     17.36 o 
  -4   7   4      197.22      210.35     29.24 o 
  -3   7   4       87.08      128.36     26.49 o 
  -2   7   4     2107.60     2095.50     78.74 o 
  -1   7   4       39.81       29.41     10.95 o 
   0   7   4      535.17      481.13     27.87 o 
   1   7   4     4443.74     4509.29     72.04 o 
   2   7   4      780.61      816.62     29.92 o 
   3   7   4        0.58        4.63      7.47 o 
   4   7   4     4892.41     4954.42     81.51 o 
   5   7   4      159.23      142.86     18.51 o 
   6   7   4       25.13        5.70     12.06 o 
   7   7   4      642.57      713.20     35.70 o 
   8   7   4       11.84       -3.37     16.75 o 
   9   7   4      396.48      409.57     56.51 o 
  10   7   4      158.72      205.76     42.54 o 
  -5   8   4       66.60       52.38     23.59 o 
  -4   8   4      262.28      290.39     35.03 o 
  -3   8   4      531.11      578.59     33.98 o 
  -2   8   4      480.56      433.03     29.90 o 
  -1   8   4      131.01      139.76     17.74 o 
   0   8   4      233.62      202.72     19.22 o 
   1   8   4     2882.04     2905.73     67.17 o 
   2   8   4      129.62      100.85     13.74 o 
   3   8   4      430.96      442.70     21.04 o 
   4   8   4     1331.40     1351.29     40.51 o 
   5   8   4      119.47      111.52     18.58 o 
   6   8   4        2.41       -5.96     10.65 o 
   7   8   4      550.97      523.85     33.40 o 
   8   8   4       65.39       73.19     29.65 o 
   9   8   4      867.20      824.47     53.23 o 
  10   8   4        1.89       -6.55     29.55 o 
  -5   9   4      168.65      218.08     35.64 o 
  -4   9   4      595.88      608.74     45.80 o 
  -3   9   4      221.02      171.32     24.25 o 
  -2   9   4       93.20       50.97     17.15 o 
  -1   9   4        0.72       -5.38     11.30 o 
   0   9   4       24.21        5.87     11.27 o 
   1   9   4      973.13      945.70     40.85 o 
   2   9   4        6.83       17.56     10.67 o 
   3   9   4      104.67      107.97     16.72 o 
   4   9   4     1564.41     1605.81     46.46 o 
   5   9   4        5.97        6.80     11.36 o 
   6   9   4       86.41      124.36     22.79 o 
   7   9   4     1313.55     1335.63     52.29 o 
   8   9   4        0.38        0.83     14.45 o 
   9   9   4     1018.67     1026.73     50.84 o 
  -4  10   4      278.33      306.19     40.05 o 
  -3  10   4        1.21       -9.20     16.32 o 
  -2  10   4      883.08      899.59     51.17 o 
  -1  10   4       56.22       38.70     15.65 o 
   0  10   4      184.99      176.40     20.79 o 
   1  10   4       17.71        8.83     14.32 o 
   2  10   4      162.01      130.88     20.12 o 
   3  10   4      104.24      110.41     20.53 o 
   4  10   4      308.38      337.58     27.36 o 
   5  10   4      104.36      103.53     18.60 o 
   6  10   4      633.07      674.62     38.61 o 
   7  10   4      128.41      126.97     21.17 o 
   8  10   4       25.68        5.27     18.69 o 
   9  10   4      752.90      801.85     48.04 o 
  -3  11   4       54.48        5.08     22.82 o 
  -2  11   4      665.78      620.98     47.37 o 
  -1  11   4        0.25      -10.03     13.33 o 
   0  11   4      274.91      273.71     26.83 o 
   1  11   4      286.63      334.88     27.81 o 
   2  11   4       70.89       77.87     23.34 o 
   3  11   4      141.02      162.37     28.68 o 
   4  11   4       92.17      109.48     22.59 o 
   5  11   4       28.05       16.68     15.68 o 
   6  11   4      369.83      359.59     30.63 o 
   7  11   4        7.78        8.77     15.82 o 
   8  11   4       14.59        3.58     17.72 o 
  -1  12   4       26.13        7.15     16.72 o 
   0  12   4      197.55      180.10     24.18 o 
   1  12   4      318.14      322.99     33.64 o 
   2  12   4        3.45       20.16     20.29 o 
   3  12   4      557.87      550.27     43.75 o 
   4  12   4       99.61       71.60     25.41 o 
   5  12   4        1.89       -4.89     23.19 o 
   6  12   4      371.32      540.22     50.18 o 
   7  12   4        1.21       -1.71     17.53 o 
   1  13   4      227.36      210.74     30.26 o 
   2  13   4        2.57       -2.31     20.85 o 
   3  13   4      912.51      814.14     55.06 o 
   4  13   4        0.16       -8.33     21.41 o 
   5  13   4       40.42       20.34     38.20 o 
  -5 -12   5       59.04       70.33     46.89 o 
  -4 -12   5      247.70      267.16     38.29 o 
  -3 -12   5     1066.15     1079.48     59.45 o 
  -2 -12   5       14.01      -15.52     20.91 o 
  -1 -12   5      123.22      103.91     27.67 o 
   0 -12   5        1.01       -0.35     19.82 o 
   1 -12   5      108.36      119.17     28.82 o 
  -6 -11   5     1337.42     1417.39     87.11 o 
  -5 -11   5      337.64      423.06     55.78 o 
  -4 -11   5      139.92      157.93     29.32 o 
  -3 -11   5      105.06      117.89     27.15 o 
  -2 -11   5      131.83      114.33     27.16 o 
  -1 -11   5      905.51      969.65     45.37 o 
   0 -11   5      129.10      114.68     27.38 o 
   1 -11   5        3.05        5.44     19.29 o 
   2 -11   5      353.94      360.07     41.20 o 
   3 -11   5      298.01      257.79     46.37 o 
  -7 -10   5      141.05      147.35     38.72 o 
  -6 -10   5      880.48      875.07     93.49 o 
  -5 -10   5      221.86      173.99     55.57 o 
  -4 -10   5      124.35      166.96     28.36 o 
  -3 -10   5       94.64       65.74     22.51 o 
  -2 -10   5      265.10      285.10     27.60 o 
  -1 -10   5      686.11      701.76     37.53 o 
   0 -10   5      278.24      228.55     30.17 o 
   1 -10   5      113.50      111.46     25.20 o 
   2 -10   5      147.03      177.86     29.46 o 
   3 -10   5       17.94      -23.04     23.04 o 
   4 -10   5       97.19       70.43     32.13 o 
  -7  -9   5      300.76      259.37     44.34 o 
  -6  -9   5      418.07      412.85     51.46 o 
  -5  -9   5       32.98       51.41     27.06 o 
  -4  -9   5      612.94      668.25     42.44 o 
  -3  -9   5       24.18       15.45     13.62 o 
  -2  -9   5       58.47       31.89     17.25 o 
  -1  -9   5      805.29      802.05     44.98 o 
   0  -9   5        1.80        5.16     11.17 o 
   1  -9   5      149.17      127.95     20.07 o 
   2  -9   5        4.65       19.17     14.87 o 
   3  -9   5       31.50      -10.04     15.84 o 
   4  -9   5      378.53      361.40     38.60 o 
   5  -9   5       80.48      102.30     27.60 o 
  -8  -8   5        0.77       13.24     25.64 o 
  -7  -8   5      316.85      289.98     52.32 o 
  -6  -8   5      183.37      144.54     33.76 o 
  -5  -8   5        8.12       16.58     21.43 o 
  -4  -8   5     1635.86     1738.50     63.16 o 
  -3  -8   5        2.87       24.22     13.06 o 
  -2  -8   5       11.96       -1.27     11.33 o 
  -1  -8   5     1123.15     1140.09     40.49 o 
   0  -8   5      172.88      188.82     18.16 o 
   1  -8   5      145.00      151.74     19.95 o 
   2  -8   5        2.68        6.29     12.39 o 
   3  -8   5      218.01      186.80     22.20 o 
   4  -8   5      518.15      513.91     38.89 o 
   5  -8   5      102.17      125.40     25.97 o 
   6  -8   5       38.00       52.43     23.66 o 
  -8  -7   5        0.88       -0.50     27.35 o 
  -7  -7   5     1923.94     1837.65     89.31 o 
  -6  -7   5       47.88       56.51     19.83 o 
  -5  -7   5      726.21      714.58     48.34 o 
  -4  -7   5     1593.45     1663.74     42.43 o 
  -3  -7   5      185.45      180.74     16.94 o 
  -2  -7   5        2.29       -5.28      9.05 o 
  -1  -7   5     1619.64     1551.23     38.93 o 
   0  -7   5      398.29      393.24     19.04 o 
   1  -7   5      411.95      357.43     18.54 o 
   2  -7   5        2.87       11.99      9.75 o 
   3  -7   5      477.76      426.06     31.20 o 
   4  -7   5      504.49      572.44     41.26 o 
   5  -7   5        5.43       12.86     16.55 o 
   6  -7   5        9.14       -2.35     18.06 o 
   7  -7   5      582.83      690.78     48.57 o 
  -9  -6   5       40.35        6.29     27.90 o 
  -8  -6   5        9.01        8.36     17.87 o 
  -7  -6   5     1271.83     1290.71     49.88 o 
  -6  -6   5      215.90      210.11     24.29 o 
  -5  -6   5        4.92        7.77     10.72 o 
  -4  -6   5     2155.85     2258.31     43.71 o 
  -3  -6   5      222.57      234.00     15.65 o 
  -2  -6   5     1349.21     1318.36     30.27 o 
  -1  -6   5     1379.55     1424.71     30.82 o 
   0  -6   5      464.22      460.85     15.47 o 
   1  -6   5      931.42      966.59     30.60 o 
   2  -6   5       93.16       66.28     10.36 o 
   3  -6   5        0.52        4.64      8.12 o 
   4  -6   5      651.15      740.97     36.40 o 
   5  -6   5      145.31      138.73     25.92 o 
   6  -6   5       24.10       -2.97     14.77 o 
   7  -6   5      988.41     1055.51     48.48 o 
   8  -6   5        0.59      -17.95     17.95 o 
  -9  -5   5        2.65      -12.74     18.97 o 
  -8  -5   5        8.70       13.83     17.21 o 
  -7  -5   5      896.15      885.60     41.93 o 
  -6  -5   5        1.63        7.98     15.92 o 
  -5  -5   5      152.06      135.95     15.79 o 
  -4  -5   5     2968.61     3015.48     50.17 o 
  -3  -5   5       24.16       33.19      8.23 o 
  -2  -5   5     2637.11     2614.55     42.84 o 
  -1  -5   5     1836.68     1981.71     35.64 o 
   0  -5   5      159.66      148.17     11.04 o 
   1  -5   5      189.59      152.74     10.94 o 
   2  -5   5      567.21      547.08     19.30 o 
   3  -5   5       65.55       58.63     10.74 o 
   4  -5   5     1918.50     1989.18     52.67 o 
   5  -5   5       77.61       82.13     16.36 o 
   6  -5   5      107.99       81.86     17.90 o 
   7  -5   5      412.93      423.85     33.43 o 
   8  -5   5        0.51       -8.19     16.52 o 
  -9  -4   5       97.98       76.91     27.62 o 
  -8  -4   5        0.39      -15.57     15.57 o 
  -7  -4   5      472.78      459.47     48.37 o 
  -6  -4   5      127.03      101.23     15.74 o 
  -5  -4   5      200.10      177.98     15.13 o 
  -4  -4   5     1146.11     1178.77     25.93 o 
  -3  -4   5       58.17       39.34      7.94 o 
  -2  -4   5     2915.33     2847.36     43.24 o 
  -1  -4   5       56.57       42.80      7.45 o 
   0  -4   5      784.59      796.27     17.84 o 
   1  -4   5     8112.57     8396.38     87.66 o 
   2  -4   5      359.81      384.00     21.65 o 
   3  -4   5      280.59      371.80     22.74 o 
   4  -4   5     1879.42     1911.50     42.93 o 
   5  -4   5      616.52      638.83     43.58 o 
   6  -4   5       18.87       19.60     13.64 o 
   7  -4   5      372.18      394.01     37.46 o 
   8  -4   5       13.86       -1.44     15.81 o 
   9  -4   5      322.14      325.37     50.28 o 
  -9  -3   5        0.03        8.51     22.03 o 
  -8  -3   5        1.84       15.27     16.32 o 
  -7  -3   5     1173.62     1168.36     45.98 o 
  -6  -3   5       14.46       -9.54      9.54 o 
  -5  -3   5      323.30      330.27     20.32 o 
  -4  -3   5      357.72      357.09     14.70 o 
  -3  -3   5     1277.56     1456.16     55.71 o 
  -2  -3   5     1297.64     1148.11     22.39 o 
  -1  -3   5       32.45       34.99      6.44 o 
   0  -3   5      177.35      181.48     12.05 o 
   1  -3   5    11744.43    11764.16    131.45 o 
   2  -3   5       44.52       54.30      7.71 o 
   3  -3   5      605.88      637.75     19.27 o 
   4  -3   5      152.34      125.65     11.33 o 
   5  -3   5     1162.74     1230.79     41.54 o 
   6  -3   5     1453.49     1449.47     46.36 o 
   7  -3   5      188.24      174.21     23.06 o 
   8  -3   5        0.49       -3.89     15.80 o 
   9  -3   5      272.82      269.58     41.44 o 
  -9  -2   5        5.10      -17.99     17.99 o 
  -8  -2   5        1.75        7.90     17.43 o 
  -7  -2   5     2477.23     2534.24     67.18 o 
  -6  -2   5      237.18      211.47     19.66 o 
  -5  -2   5     1332.34     1395.41     37.79 o 
  -4  -2   5      140.66      136.29     13.72 o 
  -3  -2   5        7.50        7.58      5.28 o 
  -2  -2   5     3267.02     3063.09     39.30 o 
  -1  -2   5       73.44       64.37      8.82 o 
   0  -2   5     1499.58     1552.38     32.66 o 
   1  -2   5    12980.14    12665.47    195.97 o 
   2  -2   5     1865.54     1830.75     27.97 o 
   3  -2   5     2953.21     2991.73     46.72 o 
   4  -2   5      882.33      891.42     22.08 o 
   5  -2   5      245.23      263.78     22.32 o 
   6  -2   5     1241.72     1188.87     37.63 o 
   7  -2   5        0.73        9.57     17.17 o 
   8  -2   5      144.68      135.19     21.83 o 
   9  -2   5        6.49        9.57     21.36 o 
  -9  -1   5        0.71       -0.42     20.21 o 
  -8  -1   5      276.27      248.48     34.29 o 
  -7  -1   5     1612.92     1738.43     55.35 o 
  -6  -1   5      679.57      611.77     32.43 o 
  -5  -1   5     1888.18     1859.67     43.79 o 
  -4  -1   5       25.61       22.72      8.79 o 
  -3  -1   5      920.63     1006.57     27.14 o 
  -2  -1   5     6883.44     6830.03     86.99 o 
  -1  -1   5       19.28       18.69      4.82 o 
   0  -1   5     2624.91     2680.72     37.54 o 
   1  -1   5      506.95      459.48     20.05 o 
   2  -1   5      410.11      383.95     11.83 o 
   3  -1   5     3847.05     3776.88     56.80 o 
   4  -1   5      579.08      650.60     19.54 o 
   5  -1   5       12.20        2.47      7.79 o 
   6  -1   5     2206.52     2251.41     55.23 o 
   7  -1   5       18.30       11.60      9.89 o 
   8  -1   5       56.87       65.20     21.02 o 
   9  -1   5      276.05      326.21     36.80 o 
  10  -1   5      121.19       76.53     35.24 o 
  -9   0   5        0.66      -19.62     19.62 o 
  -8   0   5      610.22      677.40     47.20 o 
  -7   0   5        1.82       -5.94     12.53 o 
  -6   0   5     1466.68     1475.82     48.54 o 
  -5   0   5     4960.82     4949.93     79.49 o 
  -4   0   5        8.02        3.30      7.83 o 
  -3   0   5        3.02       -4.47      6.27 o 
  -2   0   5     7252.41     7137.36     90.39 o 
  -1   0   5     1172.05     1188.29     21.18 o 
   0   0   5     2007.54     1897.24     23.56 o 
   1   0   5      301.97      373.53     11.04 o 
   2   0   5     1164.82     1143.93     23.47 o 
   3   0   5     1337.10     1228.90     27.52 o 
   4   0   5      293.69      294.47     16.25 o 
   5   0   5       11.19        5.03      7.25 o 
   6   0   5     3037.07     3035.55     52.44 o 
   7   0   5       18.95        1.25     10.87 o 
   8   0   5       55.91       31.47     15.60 o 
   9   0   5      704.50      670.94     45.79 o 
  10   0   5       20.24       13.41     25.17 o 
  -8   1   5     1512.33     1529.83     61.48 o 
  -7   1   5       15.62       -5.19     13.62 o 
  -6   1   5      604.61      633.68     35.57 o 
  -5   1   5     5549.77     5485.23     99.01 o 
  -4   1   5       18.33       22.78      8.45 o 
  -3   1   5       64.95       70.41      9.27 o 
  -2   1   5     2936.06     2864.56     43.14 o 
  -1   1   5      870.07      847.51     22.06 o 
   0   1   5     1753.91     1781.62     23.80 o 
   1   1   5      310.68      279.31     11.05 o 
   2   1   5     1968.08     2031.00     31.75 o 
   3   1   5     1046.46      963.17     23.75 o 
   4   1   5       53.07       80.97     10.45 o 
   5   1   5       16.38       24.09      7.27 o 
   6   1   5     2213.94     2078.84     45.18 o 
   7   1   5      111.85      111.32     22.22 o 
   8   1   5      232.40      225.65     25.04 o 
   9   1   5      476.50      484.35     34.55 o 
  10   1   5       17.25        9.10     29.45 o 
  -8   2   5     1214.99     1296.22     55.54 o 
  -7   2   5       27.89       50.41     17.84 o 
  -6   2   5       56.42       47.98     15.86 o 
  -5   2   5     2509.81     2485.56     55.36 o 
  -4   2   5      542.41      562.09     24.56 o 
  -3   2   5      605.63      590.78     19.80 o 
  -2   2   5      691.83      607.96     21.58 o 
  -1   2   5     1093.39     1087.92     20.04 o 
   0   2   5     1964.80     1829.96     32.75 o 
   1   2   5       13.93       -2.80      5.32 o 
   2   2   5      369.95      449.83     12.11 o 
   3   2   5      398.22      333.34     12.64 o 
   4   2   5      258.01      263.22     11.52 o 
   5   2   5        1.11        9.05      5.64 o 
   6   2   5     2592.47     2525.51     53.34 o 
   7   2   5       31.50       46.00     14.30 o 
   8   2   5      163.71      170.88     24.24 o 
   9   2   5      569.25      534.66     36.56 o 
  10   2   5       23.84       36.24     29.62 o 
  -8   3   5      413.82      458.02     39.17 o 
  -7   3   5      400.34      425.12     36.16 o 
  -6   3   5       24.31        9.86     12.79 o 
  -5   3   5     3476.34     3456.62     68.97 o 
  -4   3   5      186.24      160.45     17.06 o 
  -3   3   5      310.53      305.79     15.78 o 
  -2   3   5     2446.32     2494.57     44.75 o 
  -1   3   5        1.95        0.48      5.05 o 
   0   3   5     1146.65     1057.52     23.63 o 
   1   3   5      191.29      224.07     11.61 o 
   2   3   5     1522.38     1806.76     29.95 o 
   3   3   5      470.09      365.78     11.45 o 
   4   3   5     1233.12     1324.24     32.01 o 
   5   3   5     1100.50     1145.42     27.49 o 
   6   3   5     2038.30     2015.26     57.83 o 
   7   3   5      139.69      164.05     20.22 o 
   8   3   5      441.87      449.35     32.24 o 
   9   3   5      987.20     1055.88     47.12 o 
  10   3   5       10.12       -3.25     19.72 o 
  -7   4   5      296.38      343.74     33.14 o 
  -6   4   5      317.57      315.08     32.82 o 
  -5   4   5      594.50      566.76     29.20 o 
  -4   4   5       43.93       48.85     21.01 o 
  -3   4   5     1252.04     1256.90     34.10 o 
  -2   4   5       19.67        6.58      5.85 o 
  -1   4   5     1050.85     1221.83     39.08 o 
   0   4   5     5535.37     5440.76     62.36 o 
   1   4   5      268.06      278.55     12.23 o 
   2   4   5     2832.39     3150.30     38.72 o 
   3   4   5     8125.95     8034.50     84.52 o 
   4   4   5      322.36      335.84     18.25 o 
   5   4   5      228.41      207.80     14.82 o 
   6   4   5     1546.18     1511.02     37.89 o 
   7   4   5      471.24      437.39     27.88 o 
   8   4   5      104.91      111.27     20.22 o 
   9   4   5      487.21      478.00     58.02 o 
  10   4   5       33.68       22.87     22.92 o 
  -7   5   5      351.52      438.42     33.98 o 
  -6   5   5     1229.93     1155.42     43.36 o 
  -5   5   5      341.51      334.49     25.95 o 
  -4   5   5       10.39        8.94     12.69 o 
  -3   5   5      298.88      267.45     23.63 o 
  -2   5   5       60.35       54.61     10.63 o 
  -1   5   5       88.94       84.89      8.70 o 
   0   5   5     3470.30     3326.22     41.94 o 
   1   5   5      848.54      933.15     19.94 o 
   2   5   5     1275.20     1373.55     33.07 o 
   3   5   5      846.20      716.70     18.70 o 
   4   5   5      111.57      105.79     11.22 o 
   5   5   5      382.44      351.19     24.14 o 
   6   5   5     1550.17     1517.60     39.50 o 
   7   5   5        6.02        1.17     12.15 o 
   8   5   5      183.75      184.84     28.47 o 
   9   5   5       22.52       12.61     17.13 o 
  10   5   5       21.40        2.21     19.15 o 
  -6   6   5     1148.60     1281.31     57.00 o 
  -5   6   5        1.30       -7.34     11.95 o 
  -4   6   5       38.15       18.41     13.82 o 
  -3   6   5      328.33      356.93     29.63 o 
  -2   6   5       36.29       25.67     10.31 o 
  -1   6   5       97.16       93.56     11.51 o 
   0   6   5     4901.28     4885.01     62.19 o 
   1   6   5      693.51      696.10     19.70 o 
   2   6   5       58.06       57.90      7.42 o 
   3   6   5     2588.87     2350.17     39.92 o 
   4   6   5      280.12      278.61     18.22 o 
   5   6   5     1997.30     1925.63     51.88 o 
   6   6   5     2183.00     2145.84     79.18 o 
   7   6   5      218.95      225.33     24.30 o 
   8   6   5      715.06      817.57     40.30 o 
   9   6   5        0.05        1.95     16.26 o 
  10   6   5      134.16      129.17     26.11 o 
  -6   7   5      832.31      887.37     47.26 o 
  -5   7   5        9.96      -18.51     19.07 o 
  -4   7   5        0.51       17.81     16.60 o 
  -3   7   5      676.54      705.04     56.60 o 
  -2   7   5      369.29      346.79     27.13 o 
  -1   7   5      162.06      148.12     16.91 o 
   0   7   5     2122.17     2204.97     49.86 o 
   1   7   5      571.38      601.95     24.63 o 
   2   7   5      620.45      522.47     33.03 o 
   3   7   5     1998.01     1872.60     38.63 o 
   4   7   5        5.74        3.53     10.61 o 
   5   7   5     3014.48     3035.85     77.09 o 
   6   7   5      466.74      437.49     33.84 o 
   7   7   5      160.07      133.17     22.45 o 
   8   7   5      726.72      777.28     47.70 o 
   9   7   5      174.39      152.92     30.17 o 
  10   7   5      266.40      345.03     41.13 o 
  -5   8   5        3.31       -7.39     18.65 o 
  -4   8   5       61.64       23.30     20.62 o 
  -3   8   5      921.64      858.39     49.03 o 
  -2   8   5       53.96       42.20     16.84 o 
  -1   8   5      680.31      680.45     43.69 o 
   0   8   5     1002.67     1010.18     42.06 o 
   1   8   5     1588.63     1636.29     48.61 o 
   2   8   5     1616.32     1563.20     37.60 o 
   3   8   5      686.81      685.80     48.91 o 
   4   8   5      249.23      223.84     20.08 o 
   5   8   5     1605.26     1622.10     45.75 o 
   6   8   5      232.64      235.84     24.53 o 
   7   8   5       11.40      -11.23     13.84 o 
   8   8   5     1034.56      973.61     53.57 o 
   9   8   5      123.40       62.19     24.93 o 
  10   8   5      393.13      449.22     59.03 o 
  -4   9   5        3.59       25.18     20.41 o 
  -3   9   5      626.60      656.06     50.18 o 
  -2   9   5       97.90      105.95     20.45 o 
  -1   9   5      218.05      263.93     24.28 o 
   0   9   5      211.53      230.65     22.43 o 
   1   9   5        1.94        2.39     12.28 o 
   2   9   5        8.55        0.06     10.59 o 
   3   9   5       27.92       16.31     12.27 o 
   4   9   5       56.85       50.03     13.86 o 
   5   9   5      640.16      696.58     32.84 o 
   6   9   5     1097.09     1135.19     41.32 o 
   7   9   5      550.44      517.71     30.65 o 
   8   9   5     1077.96     1056.52     56.58 o 
   9   9   5      168.65      198.82     34.66 o 
  -3  10   5      560.25      506.15     45.80 o 
  -2  10   5      368.96      326.49     32.39 o 
  -1  10   5      691.21      706.15     56.73 o 
   0  10   5       18.45       17.10     13.39 o 
   1  10   5       83.32       70.27     19.64 o 
   2  10   5      558.73      497.46     31.13 o 
   3  10   5       37.84       44.66     16.58 o 
   4  10   5      218.08      162.94     36.83 o 
   5  10   5      768.85      804.42     38.89 o 
   6  10   5     1597.99     1635.42     52.15 o 
   7  10   5      916.79      881.01     50.93 o 
   8  10   5      665.96      681.37     43.73 o 
   9  10   5       61.18       74.96     25.34 o 
  -2  11   5      117.99       82.49     23.02 o 
  -1  11   5      373.56      485.90     34.09 o 
   0  11   5       53.06       23.82     15.98 o 
   1  11   5       66.12       49.12     17.89 o 
   2  11   5       62.96       52.04     27.63 o 
   3  11   5       22.45       12.77     22.01 o 
   4  11   5      247.41      203.77     26.87 o 
   5  11   5      581.62      549.93     33.48 o 
   6  11   5      804.16      789.29     39.93 o 
   7  11   5      507.16      523.63     35.60 o 
   8  11   5       34.70       55.19     22.81 o 
  -1  12   5      543.69      542.45     37.82 o 
   0  12   5       21.04        9.68     17.19 o 
   1  12   5        8.35        9.39     18.80 o 
   2  12   5      447.05      456.04     42.97 o 
   3  12   5      163.58      104.89     26.43 o 
   4  12   5      110.63      107.22     28.58 o 
   5  12   5      142.54      120.10     24.76 o 
   6  12   5       74.43      103.96     22.09 o 
   7  12   5      289.83      262.25     30.78 o 
   1  13   5       43.54       36.89     20.69 o 
   2  13   5      412.74      421.37     46.21 o 
   3  13   5       17.09       10.50     22.37 o 
   4  13   5      474.35      456.96     46.86 o 
   5  13   5       73.85       95.93     30.59 o 
  -4 -12   6       17.29       27.63     33.65 o 
  -3 -12   6      148.22      131.93     30.74 o 
  -2 -12   6      270.59      278.06     38.26 o 
  -1 -12   6       25.61       31.61     22.95 o 
   0 -12   6       85.25       76.83     32.16 o 
   1 -12   6      120.33       84.38     28.51 o 
  -5 -11   6      358.33      394.11     54.42 o 
  -4 -11   6       53.28       47.70     22.85 o 
  -3 -11   6       83.95       18.45     21.68 o 
  -2 -11   6      855.26      950.55     46.23 o 
  -1 -11   6        5.02       14.61     16.52 o 
   0 -11   6       36.75       33.11     21.03 o 
   1 -11   6      225.83      207.70     32.91 o 
   2 -11   6       58.52       56.07     30.60 o 
   3 -11   6       74.41       52.61     32.28 o 
  -6 -10   6        0.36       32.40     27.32 o 
  -5 -10   6      318.24      250.06     43.62 o 
  -4 -10   6       17.03       31.62     21.78 o 
  -3 -10   6      127.53      173.15     30.43 o 
  -2 -10   6      258.92      314.63     38.01 o 
  -1 -10   6       40.97       36.56     17.66 o 
   0 -10   6      684.66      692.82     38.07 o 
   1 -10   6       19.34       -4.11     17.45 o 
   2 -10   6        2.56      -16.98     16.98 o 
   3 -10   6      223.47      320.28     49.02 o 
   4 -10   6       11.03       10.52     28.29 o 
  -7  -9   6       41.15       17.73     30.69 o 
  -6  -9   6      183.88      188.74     56.61 o 
  -5  -9   6      335.74      321.49     46.15 o 
  -4  -9   6      183.00      117.05     24.51 o 
  -3  -9   6      342.13      376.16     29.52 o 
  -2  -9   6       79.85       57.02     16.67 o 
  -1  -9   6       33.47       43.18     16.09 o 
   0  -9   6     1474.35     1539.97     51.73 o 
   1  -9   6       85.35       49.11     19.67 o 
   2  -9   6       33.19       45.25     20.24 o 
   3  -9   6      488.20      546.50     60.33 o 
   4  -9   6        2.04       16.25     25.27 o 
   5  -9   6       18.36       33.96     53.46 o 
  -8  -8   6      668.77      656.26    114.36 o 
  -7  -8   6        0.36        7.43     34.02 o 
  -6  -8   6      981.84      897.91     64.41 o 
  -5  -8   6      593.97      607.84     79.77 o 
  -4  -8   6      113.43      115.96     19.08 o 
  -3  -8   6      757.88      759.17     37.14 o 
  -2  -8   6      233.95      204.74     22.27 o 
  -1  -8   6        0.15       -1.98     11.81 o 
   0  -8   6     1084.42      997.67     46.67 o 
   1  -8   6        0.49        7.57     11.89 o 
   2  -8   6        0.48       -3.68     14.07 o 
   3  -8   6      772.93      839.53     57.40 o 
   4  -8   6        4.27       35.07     23.84 o 
   5  -8   6       92.28       98.32     30.94 o 
   6  -8   6       61.17       68.43     73.48 o 
  -8  -7   6      581.82      604.14     60.44 o 
  -7  -7   6        9.35        7.17     22.84 o 
  -6  -7   6      270.74      259.96     52.03 o 
  -5  -7   6      729.09      782.24     55.78 o 
  -4  -7   6      518.43      518.10     29.05 o 
  -3  -7   6     2599.48     2633.94     62.59 o 
  -2  -7   6       50.25       35.11     13.16 o 
  -1  -7   6      140.95      165.70     18.77 o 
   0  -7   6      695.64      696.46     24.02 o 
   1  -7   6       42.08       27.01      9.36 o 
   2  -7   6      105.64       68.54     11.77 o 
   3  -7   6      728.80      825.86     41.51 o 
   4  -7   6       51.34       25.03     17.02 o 
   5  -7   6      135.97      153.28     26.84 o 
   6  -7   6       17.69        5.82     18.06 o 
   7  -7   6        0.43      -17.88     19.48 o 
  -8  -6   6      152.40      129.21     28.54 o 
  -7  -6   6       55.80       58.72     22.77 o 
  -6  -6   6      193.20      161.49     35.77 o 
  -5  -6   6      307.84      313.28     26.14 o 
  -4  -6   6      632.34      651.44     31.92 o 
  -3  -6   6     1122.90     1055.19     32.22 o 
  -2  -6   6        1.61       -2.45      8.05 o 
  -1  -6   6      150.52      167.14     18.66 o 
   0  -6   6      493.78      518.29     19.25 o 
   1  -6   6      379.22      428.01     17.26 o 
   2  -6   6        7.94       17.38      8.09 o 
   3  -6   6      823.11      883.39     27.74 o 
   4  -6   6        0.61       -1.29     11.06 o 
   5  -6   6      919.42      961.77     41.27 o 
   6  -6   6       12.93       35.51     17.40 o 
   7  -6   6        0.05       -4.62     16.65 o 
  -8  -5   6       23.91      -10.60     23.66 o 
  -7  -5   6       23.38       32.26     16.79 o 
  -6  -5   6      836.63      847.08     39.48 o 
  -5  -5   6       90.29       91.03     15.28 o 
  -4  -5   6        2.50        5.40      8.59 o 
  -3  -5   6     2706.87     2696.55     48.50 o 
  -2  -5   6      205.26      225.91     16.32 o 
  -1  -5   6      600.03      611.87     19.95 o 
   0  -5   6     1952.46     2003.21     32.31 o 
   1  -5   6      102.57      118.77     10.09 o 
   2  -5   6        4.61        2.37      6.76 o 
   3  -5   6      350.83      384.23     18.41 o 
   4  -5   6      187.27      174.90     17.43 o 
   5  -5   6      124.21       96.09     17.42 o 
   6  -5   6       14.61       11.69     14.28 o 
   7  -5   6      171.42      146.10     23.60 o 
   8  -5   6      177.72      172.12     28.31 o 
  -8  -4   6       36.86       41.89     25.67 o 
  -7  -4   6       40.51        4.08     14.78 o 
  -6  -4   6      515.15      550.01     45.69 o 
  -5  -4   6      381.52      396.42     26.58 o 
  -4  -4   6      519.74      576.94     26.85 o 
  -3  -4   6     3515.55     3512.48     52.66 o 
  -2  -4   6       96.95      124.44     10.92 o 
  -1  -4   6     1465.77     1440.06     28.37 o 
   0  -4   6     1107.85     1076.85     20.84 o 
   1  -4   6       63.00       39.24      6.86 o 
   2  -4   6     1196.70     1117.97     25.78 o 
   3  -4   6      111.87      141.62     13.40 o 
   4  -4   6        0.09        3.67      8.92 o 
   5  -4   6      370.93      383.45     28.80 o 
   6  -4   6        0.14       -5.00     12.44 o 
   7  -4   6       13.48       11.53     15.23 o 
   8  -4   6      761.21      794.74     59.61 o 
  -9  -3   6      586.15      632.41     85.77 o 
  -8  -3   6       84.14       51.83     23.40 o 
  -7  -3   6      160.81      138.10     22.12 o 
  -6  -3   6      737.81      749.22     31.26 o 
  -5  -3   6     2328.26     2360.64     57.02 o 
  -4  -3   6     1469.96     1451.98     33.59 o 
  -3  -3   6     1149.63     1042.01     22.90 o 
  -2  -3   6      224.77      207.25     13.79 o 
  -1  -3   6      474.62      503.34     15.49 o 
   0  -3   6     1605.49     1480.95     32.01 o 
   1  -3   6      454.58      486.04     15.51 o 
   2  -3   6     7167.63     7228.85     78.27 o 
   3  -3   6       79.62      100.46     10.01 o 
   4  -3   6        4.90        7.47      7.88 o 
   5  -3   6     1705.66     1582.15     40.27 o 
   6  -3   6        1.99        1.79     12.33 o 
   7  -3   6       91.32       72.48     19.93 o 
   8  -3   6      817.59      878.93     43.38 o 
   9  -3   6        8.43       -4.47     19.53 o 
  -8  -2   6      183.27      176.60     32.23 o 
  -7  -2   6       29.77       24.13     16.34 o 
  -6  -2   6     1490.99     1497.96     44.47 o 
  -5  -2   6     1624.23     1658.99     49.21 o 
  -4  -2   6     1354.07     1361.02     35.84 o 
  -3  -2   6      783.04      712.99     20.45 o 
  -2  -2   6       69.83       77.79      8.37 o 
  -1  -2   6     1060.57      994.02     19.45 o 
   0  -2   6      255.31      257.52     14.34 o 
   1  -2   6      522.36      541.56     18.69 o 
   2  -2   6    24319.17    24907.35    224.37 o 
   3  -2   6        8.21       11.53      6.00 o 
   4  -2   6      296.05      306.33     17.53 o 
   5  -2   6     2180.39     2092.35     53.05 o 
   6  -2   6      530.43      527.37     42.79 o 
   7  -2   6       44.53       43.40     13.39 o 
   8  -2   6      983.25     1049.36    114.85 o 
   9  -2   6      170.32      134.63     29.26 o 
  -8  -1   6        1.77       16.61     19.48 o 
  -7  -1   6      309.33      262.29     27.00 o 
  -6  -1   6     2348.55     2393.02     55.30 o 
  -5  -1   6        3.65        3.10      9.15 o 
  -4  -1   6     1143.29     1077.67     31.59 o 
  -3  -1   6      694.21      727.40     24.08 o 
  -2  -1   6      132.11      103.03     11.60 o 
  -1  -1   6      269.11      171.08      9.28 o 
   0  -1   6     4889.31     4678.76     58.27 o 
   1  -1   6       65.99       77.52      8.73 o 
   2  -1   6     6857.01     6922.20     86.90 o 
   3  -1   6        0.98        2.73      6.53 o 
   4  -1   6       10.02       -0.87      6.88 o 
   5  -1   6      718.13      777.95     29.19 o 
   6  -1   6        2.89        7.86      9.66 o 
   7  -1   6     1256.12     1284.79     35.91 o 
   8  -1   6      260.61      278.58     32.33 o 
   9  -1   6      420.78      453.31     41.50 o 
  10  -1   6      169.52      157.32     39.93 o 
  -8   0   6       42.67        6.79     19.75 o 
  -7   0   6      184.01      159.96     26.95 o 
  -6   0   6     2013.91     1897.72     56.55 o 
  -5   0   6       60.74       58.89     12.28 o 
  -4   0   6     1066.97      960.86     30.17 o 
  -3   0   6      337.80      342.64     17.93 o 
  -2   0   6      661.89      694.39     22.17 o 
  -1   0   6      242.53      162.40      9.85 o 
   0   0   6       37.88       52.36      6.42 o 
   1   0   6     1504.43     1511.25     23.54 o 
   2   0   6       48.90       23.31      5.21 o 
   3   0   6        7.12       -3.44      6.04 o 
   4   0   6     1787.41     1791.45     37.67 o 
   5   0   6     1486.59     1438.60     35.79 o 
   6   0   6       36.89       41.51     10.24 o 
   7   0   6     2884.63     2738.39     59.66 o 
   8   0   6       44.64       30.18     13.91 o 
   9   0   6      245.65      229.10     44.93 o 
  10   0   6      111.93      100.80     29.56 o 
  -8   1   6       20.56       15.58     17.79 o 
  -7   1   6      678.94      762.27     39.88 o 
  -6   1   6      143.95      143.91     20.92 o 
  -5   1   6       69.21       66.96     15.82 o 
  -4   1   6     3558.05     3483.37     70.33 o 
  -3   1   6      568.61      598.41     24.39 o 
  -2   1   6       14.53       10.58      6.43 o 
  -1   1   6     6238.41     6255.43     67.22 o 
   0   1   6        0.66        5.58      4.56 o 
   1   1   6        2.65       -3.88      4.38 o 
   2   1   6      117.67       78.19      6.42 o 
   3   1   6      151.06      205.25      9.41 o 
   4   1   6      722.90      718.89     28.60 o 
   5   1   6      985.60      964.20     28.64 o 
   6   1   6      110.84       94.50     13.36 o 
   7   1   6     3563.34     3550.08     77.51 o 
   8   1   6      260.82      259.18     23.98 o 
   9   1   6      102.64       90.72     21.24 o 
  10   1   6      573.86      569.89     47.06 o 
  -8   2   6       43.98       79.33     22.29 o 
  -7   2   6     1213.76     1263.52     51.27 o 
  -6   2   6      178.46      169.45     39.97 o 
  -5   2   6      119.84       83.03     22.78 o 
  -4   2   6     6308.09     6181.05     95.38 o 
  -3   2   6      222.68      230.36     15.26 o 
  -2   2   6      820.39      792.46     19.84 o 
  -1   2   6     4225.98     4315.66     47.72 o 
   0   2   6      601.83      581.61     19.80 o 
   1   2   6     2691.09     2720.67     39.46 o 
   2   2   6       12.22        2.47      4.78 o 
   3   2   6      262.22      300.39     11.96 o 
   4   2   6     1108.74      981.06     21.45 o 
   5   2   6        1.58       -5.80      6.13 o 
   6   2   6      342.44      345.27     21.80 o 
   7   2   6     3520.15     3470.98     69.01 o 
   8   2   6     1019.49     1057.50     44.17 o 
   9   2   6      230.40      238.87     27.96 o 
  10   2   6      553.70      557.71     40.16 o 
  -8   3   6       12.06       14.30     37.17 o 
  -7   3   6      670.31      722.58     48.78 o 
  -6   3   6        2.24       11.89     15.68 o 
  -5   3   6        0.02       15.46     11.84 o 
  -4   3   6     2145.11     2203.85     51.51 o 
  -3   3   6      342.93      331.94     19.89 o 
  -2   3   6        3.22       -3.30      5.46 o 
  -1   3   6     4687.16     4746.88     52.97 o 
   0   3   6      267.50      237.55     12.42 o 
   1   3   6      525.86      486.92     23.87 o 
   2   3   6      621.09      577.65     20.24 o 
   3   3   6     1214.48     1285.15     21.95 o 
   4   3   6     1258.10     1119.60     22.94 o 
   5   3   6       21.30       12.61      7.24 o 
   6   3   6        0.97        1.01      8.77 o 
   7   3   6     2452.92     2454.15     56.95 o 
   8   3   6      980.35     1015.43     43.00 o 
   9   3   6      205.36      209.66     27.23 o 
  10   3   6      223.74      238.54     32.52 o 
  -7   4   6      121.44      118.26     24.15 o 
  -6   4   6        1.40        6.77     13.52 o 
  -5   4   6       84.21       97.45     17.16 o 
  -4   4   6      448.48      484.60     55.55 o 
  -3   4   6      289.82      265.58     20.87 o 
  -2   4   6      339.13      325.32     18.39 o 
  -1   4   6     2188.91     2140.57     35.04 o 
   0   4   6      317.28      311.76     12.83 o 
   1   4   6     4296.04     4235.71     57.22 o 
   2   4   6     2048.70     2170.98     41.75 o 
   3   4   6     1512.90     1678.63     28.85 o 
   4   4   6     2157.34     2013.73     32.82 o 
   5   4   6      223.88      218.16     16.03 o 
   6   4   6       11.99        1.55      9.71 o 
   7   4   6     2037.57     2157.08     59.36 o 
   8   4   6       29.30       20.14     15.34 o 
   9   4   6      243.22      254.63     28.52 o 
  10   4   6      366.45      414.10     61.49 o 
  -7   5   6       46.75       62.58     19.05 o 
  -6   5   6       27.49       31.78     16.01 o 
  -5   5   6      174.95      170.99     21.37 o 
  -4   5   6      443.18      453.83     26.79 o 
  -3   5   6      290.32      312.64     44.53 o 
  -2   5   6      841.18      847.65     31.59 o 
  -1   5   6     1741.12     1793.26     32.52 o 
   0   5   6      772.84      756.15     17.94 o 
   1   5   6     5519.46     5567.64     62.07 o 
   2   5   6      627.46      681.51     17.85 o 
   3   5   6       22.34       26.80      8.81 o 
   4   5   6     1879.27     1832.39     35.06 o 
   5   5   6      174.36      172.13     14.72 o 
   6   5   6       80.83       62.90     12.22 o 
   7   5   6      414.17      381.40     28.07 o 
   8   5   6        1.42       -5.42     13.95 o 
   9   5   6     1150.03     1136.35     49.97 o 
  10   5   6      149.41      105.96     25.18 o 
  -6   6   6       15.15       16.36     15.90 o 
  -5   6   6      510.02      541.19     32.21 o 
  -4   6   6       84.14      114.78     42.26 o 
  -3   6   6       36.28       32.06     13.86 o 
  -2   6   6      288.80      363.82     31.09 o 
  -1   6   6      112.67      130.98     13.64 o 
   0   6   6      866.25      826.40     22.54 o 
   1   6   6     3443.52     3416.58     45.60 o 
   2   6   6       59.07       83.44      8.30 o 
   3   6   6      478.45      454.11     17.59 o 
   4   6   6     2245.60     2240.58     47.30 o 
   5   6   6      349.65      365.43     20.89 o 
   6   6   6     1087.18     1118.62     56.25 o 
   7   6   6       69.57       62.31     16.76 o 
   8   6   6      150.66      124.34     27.24 o 
   9   6   6     1005.39      948.13     46.96 o 
  10   6   6        3.68       -0.69     18.15 o 
  -6   7   6       18.78       22.31     18.74 o 
  -5   7   6      774.08      643.40     40.10 o 
  -4   7   6        4.88       -8.09     14.63 o 
  -3   7   6       70.72       64.10     30.85 o 
  -2   7   6     1218.29     1152.12     43.30 o 
  -1   7   6       36.29       35.35     12.04 o 
   0   7   6      242.68      270.69     29.01 o 
   1   7   6     2773.61     2710.09     49.35 o 
   2   7   6        0.58       -7.06      7.15 o 
   3   7   6        2.41       -2.01      7.95 o 
   4   7   6      482.30      406.58     33.51 o 
   5   7   6      254.99      258.58     24.26 o 
   6   7   6     2580.63     2604.05    105.89 o 
   7   7   6      214.24      243.49     43.91 o 
   8   7   6       59.31       27.75     19.89 o 
   9   7   6      907.25      962.73     55.39 o 
  10   7   6       20.29        9.42     22.73 o 
  -5   8   6      528.11      597.94     41.71 o 
  -4   8   6       20.06       64.62     23.77 o 
  -3   8   6       88.70       71.05     21.99 o 
  -2   8   6     2034.50     2093.56     71.72 o 
  -1   8   6      310.62      327.79     25.28 o 
   0   8   6       66.39       57.33     13.82 o 
   1   8   6     3358.45     3329.68     73.82 o 
   2   8   6      469.66      454.83     22.11 o 
   3   8   6       74.61       40.41     12.96 o 
   4   8   6      889.95      806.69     41.67 o 
   5   8   6      111.30       84.14     17.60 o 
   6   8   6     3712.09     3689.12     83.19 o 
   7   8   6      261.59      274.34     29.46 o 
   8   8   6       17.15       19.90     20.22 o 
   9   8   6      884.75      993.13     56.61 o 
  -4   9   6        1.09       -1.47     24.86 o 
  -3   9   6       12.21        2.90     19.34 o 
  -2   9   6     2227.78     2186.07     78.12 o 
  -1   9   6       69.33       68.82     16.58 o 
   0   9   6        7.36       11.24     12.61 o 
   1   9   6      182.74      214.14     23.77 o 
   2   9   6       49.59       31.52     13.92 o 
   3   9   6      954.65      967.91     36.95 o 
   4   9   6      538.52      627.98     43.76 o 
   5   9   6      393.42      427.60     27.87 o 
   6   9   6     1416.27     1418.72     46.37 o 
   7   9   6       74.76       35.02     17.39 o 
   8   9   6        2.58      -14.84     18.68 o 
   9   9   6      950.03      969.06     61.36 o 
  -3  10   6        0.21       -5.46     22.31 o 
  -2  10   6      615.06      561.63     44.36 o 
  -1  10   6        6.74       17.00     14.47 o 
   0  10   6      517.41      405.08     29.19 o 
   1  10   6        8.81       -8.18     13.45 o 
   2  10   6       45.23       55.99     20.41 o 
   3  10   6     2102.85     2096.34     63.88 o 
   4  10   6       41.21       35.31     15.21 o 
   5  10   6      360.04      357.97     28.63 o 
   6  10   6     1004.68     1058.14     42.66 o 
   7  10   6      148.37      119.54     21.02 o 
   8  10   6        5.13       -9.52     17.36 o 
  -2  11   6      286.34      361.51     43.74 o 
  -1  11   6       47.03       22.39     17.52 o 
   0  11   6      490.28      461.59     40.61 o 
   1  11   6      100.15      104.65     18.91 o 
   2  11   6       19.66       12.89     19.43 o 
   3  11   6      886.53      907.65     81.90 o 
   4  11   6       16.37        4.46     14.30 o 
   5  11   6       15.15       -6.22     14.75 o 
   6  11   6      468.79      466.64     33.62 o 
   7  11   6      107.83       77.75     20.38 o 
   8  11   6       86.52       60.38     23.34 o 
  -1  12   6        1.64       12.86     22.87 o 
   0  12   6      292.76      325.84     30.89 o 
   1  12   6        1.17        8.47     18.01 o 
   2  12   6        6.89      -14.43     19.81 o 
   3  12   6      963.55      918.70     64.87 o 
   4  12   6      119.11       90.00     27.83 o 
   5  12   6       38.02        8.47     18.05 o 
   6  12   6      371.11      374.96     33.75 o 
   7  12   6       87.94       56.38     21.02 o 
   2  13   6        0.41        7.77     18.65 o 
   3  13   6      806.50      760.67     54.79 o 
   4  13   6       64.24       25.68     24.36 o 
   5  13   6       21.38       17.15     36.02 o 
  -3 -12   7        1.86       -8.29     27.02 o 
  -2 -12   7        0.29       16.45     23.65 o 
  -1 -12   7       80.40      106.55     27.08 o 
   0 -12   7        0.36        8.30     21.76 o 
  -5 -11   7       15.89        6.87     25.17 o 
  -4 -11   7        6.73      -10.06     24.31 o 
  -3 -11   7       18.26        1.13     20.33 o 
  -2 -11   7      151.65      155.19     25.85 o 
  -1 -11   7      250.44      217.73     28.07 o 
   0 -11   7       15.22       14.37     19.19 o 
   1 -11   7       52.53       45.58     29.07 o 
   2 -11   7      179.68      175.56     66.90 o 
  -6 -10   7      147.44      109.48     36.14 o 
  -5 -10   7       14.32        6.00     26.69 o 
  -4 -10   7      162.60      129.17     70.33 o 
  -3 -10   7      111.93       41.55     18.17 o 
  -2 -10   7       30.24       17.20     16.69 o 
  -1 -10   7      233.10      289.11     36.96 o 
   0 -10   7        2.85        3.57     20.35 o 
   1 -10   7       91.55       94.56     25.73 o 
   2 -10   7      212.30      251.85     44.67 o 
   3 -10   7      110.97       52.61     28.71 o 
   4 -10   7      443.62      444.17     71.76 o 
  -7  -9   7       96.25       49.27     32.39 o 
  -6  -9   7       84.66       75.62     31.99 o 
  -5  -9   7        5.18       24.41     24.64 o 
  -4  -9   7      550.99      511.75     66.33 o 
  -3  -9   7       41.96       33.19     16.42 o 
  -2  -9   7        7.68       30.93     15.17 o 
  -1  -9   7      660.54      710.68     39.78 o 
   0  -9   7      147.82      129.57     21.50 o 
   1  -9   7      595.80      613.94     35.77 o 
   2  -9   7      232.90      164.55     34.60 o 
   3  -9   7      188.24      225.50     39.64 o 
   4  -9   7      644.51      644.91     56.60 o 
   5  -9   7        8.78       17.29     28.10 o 
  -7  -8   7      686.85      719.16     89.77 o 
  -6  -8   7       80.33       90.81     31.99 o 
  -5  -8   7        0.57      -18.95     18.95 o 
  -4  -8   7     1327.66     1287.11     55.39 o 
  -3  -8   7      406.78      378.31     29.31 o 
  -2  -8   7      589.41      610.22     33.07 o 
  -1  -8   7      956.09      976.42     40.43 o 
   0  -8   7      139.90      142.31     20.39 o 
   1  -8   7      451.33      567.38     39.78 o 
   2  -8   7      200.17      222.55     27.81 o 
   3  -8   7       59.86       72.61     27.01 o 
   4  -8   7      399.40      397.06     50.31 o 
   5  -8   7        0.13       -5.75     33.45 o 
   6  -8   7      112.41       84.03     32.74 o 
  -7  -7   7     1223.80     1187.93     75.96 o 
  -6  -7   7       49.19       52.63     27.57 o 
  -5  -7   7      162.75      165.74     33.93 o 
  -4  -7   7      965.63      947.76     45.98 o 
  -3  -7   7      216.01      203.63     21.92 o 
  -2  -7   7     1398.91     1469.21     47.22 o 
  -1  -7   7      217.75      195.33     21.08 o 
   0  -7   7       27.38       21.72     10.62 o 
   1  -7   7      205.88      199.00     18.50 o 
   2  -7   7        6.14        5.27     10.38 o 
   3  -7   7       79.70       88.75     45.79 o 
   4  -7   7      498.23      534.06     48.84 o 
   5  -7   7       16.33       10.10     23.22 o 
   6  -7   7      186.89      152.28     36.96 o 
   7  -7   7      198.88      149.00     63.18 o 
  -8  -6   7       68.97       -2.10     22.26 o 
  -7  -6   7      369.73      444.79     43.57 o 
  -6  -6   7        1.29        3.30     17.47 o 
  -5  -6   7     1351.99     1298.27     77.66 o 
  -4  -6   7      644.02      717.11     34.47 o 
  -3  -6   7      425.61      435.33     23.19 o 
  -2  -6   7     1386.34     1402.68     37.92 o 
  -1  -6   7      209.02      234.56     18.15 o 
   0  -6   7        0.58       -8.01      8.01 o 
   1  -6   7      136.43      144.36     14.03 o 
   2  -6   7      110.18       97.94     13.39 o 
   3  -6   7       92.28       83.72     16.16 o 
   4  -6   7      124.41      133.15     22.20 o 
   5  -6   7      369.70      365.95     29.41 o 
   6  -6   7       89.62       84.18     19.10 o 
   7  -6   7      117.31       99.85     22.35 o 
  -8  -5   7       73.34       18.43     32.05 o 
  -7  -5   7      186.65      141.96     28.11 o 
  -6  -5   7       70.38       76.41     22.01 o 
  -5  -5   7     1691.21     1828.60     54.34 o 
  -4  -5   7      175.36      157.19     19.64 o 
  -3  -5   7      632.26      601.94     24.96 o 
  -2  -5   7     1683.98     1670.75     39.87 o 
  -1  -5   7      278.06      304.19     22.81 o 
   0  -5   7       81.25       98.25     15.05 o 
   1  -5   7     1107.17     1094.94     24.76 o 
   2  -5   7        5.89       10.79      7.29 o 
   3  -5   7      591.38      620.05     33.83 o 
   4  -5   7      323.24      298.08     20.71 o 
   5  -5   7      556.72      546.12     31.35 o 
   6  -5   7      180.67      155.48     22.56 o 
   7  -5   7      122.88      106.59     21.62 o 
   8  -5   7        1.83       15.13     18.62 o 
  -8  -4   7      669.40      569.95     46.33 o 
  -7  -4   7      352.46      421.38     39.54 o 
  -6  -4   7      256.83      198.66     23.89 o 
  -5  -4   7     1745.67     1718.68     49.36 o 
  -4  -4   7      502.49      488.63     24.43 o 
  -3  -4   7       41.99       36.30      9.83 o 
  -2  -4   7     1309.02     1232.89     32.39 o 
  -1  -4   7       45.44       56.66     10.46 o 
   0  -4   7       27.69       32.84      6.29 o 
   1  -4   7     1895.68     1863.50     31.13 o 
   2  -4   7     1100.03     1124.24     24.97 o 
   3  -4   7      596.56      528.59     22.58 o 
   4  -4   7      495.38      486.06     37.34 o 
   5  -4   7       13.93       -4.91     10.03 o 
   6  -4   7      603.61      670.80     35.02 o 
   7  -4   7        2.19       17.94     15.52 o 
   8  -4   7        9.62      -16.21     16.21 o 
  -8  -3   7      645.42      707.20     75.10 o 
  -7  -3   7      697.44      656.25     42.59 o 
  -6  -3   7      223.88      210.08     20.83 o 
  -5  -3   7        8.92       15.71      9.93 o 
  -4  -3   7        8.82        9.97      8.46 o 
  -3  -3   7      631.68      643.33     22.04 o 
  -2  -3   7     2088.65     2052.04     33.30 o 
  -1  -3   7        2.74       -5.59      5.59 o 
   0  -3   7      585.58      596.78     23.03 o 
   1  -3   7     1244.90     1245.07     30.61 o 
   2  -3   7     3572.49     3514.75     46.57 o 
   3  -3   7      717.01      749.96     21.56 o 
   4  -3   7     1039.27      978.91     30.28 o 
   5  -3   7       10.36       12.70      9.93 o 
   6  -3   7       48.52       40.30     13.41 o 
   7  -3   7       72.68       44.39     16.26 o 
   8  -3   7        5.02       20.17     16.24 o 
   9  -3   7      178.82      233.87     34.51 o 
  -8  -2   7      581.16      664.93    105.24 o 
  -7  -2   7      164.70      167.71     28.68 o 
  -6  -2   7      228.35      223.75     21.27 o 
  -5  -2   7       53.40       30.46     11.51 o 
  -4  -2   7       71.36       89.02     13.15 o 
  -3  -2   7       95.58       73.53     10.67 o 
  -2  -2   7     2197.03     2185.99     33.42 o 
  -1  -2   7      732.65      803.44     20.31 o 
   0  -2   7      319.35      302.42     15.86 o 
   1  -2   7     7821.53     7706.07     98.24 o 
   2  -2   7     1382.90     1433.07     25.40 o 
   3  -2   7     2157.52     2004.62     34.08 o 
   4  -2   7      961.08      928.39     28.83 o 
   5  -2   7      497.59      489.14     23.64 o 
   6  -2   7      349.95      346.97     38.95 o 
   7  -2   7      189.48      171.25     25.50 o 
   8  -2   7      208.97      294.97     48.77 o 
   9  -2   7      310.15      346.85     39.68 o 
  -8  -1   7      738.42      757.30     52.75 o 
  -7  -1   7      130.87      150.25     23.13 o 
  -6  -1   7      166.98      138.10     18.01 o 
  -5  -1   7       23.72       18.92     11.40 o 
  -4  -1   7      305.98      282.70     19.81 o 
  -3  -1   7     1353.45     1406.22     34.95 o 
  -2  -1   7        7.58       11.92      5.16 o 
  -1  -1   7     2350.16     2426.99     34.28 o 
   0  -1   7     1267.55     1272.08     28.56 o 
   1  -1   7     1073.94     1069.92     26.12 o 
   2  -1   7      342.44      374.86     16.26 o 
   3  -1   7     6962.98     6907.65     74.71 o 
   4  -1   7      689.80      718.58     31.95 o 
   5  -1   7       17.39       13.63      8.91 o 
   6  -1   7     1460.09     1486.69     40.48 o 
   7  -1   7       22.19       31.07     11.52 o 
   8  -1   7      565.44      559.47     34.58 o 
   9  -1   7      153.10      104.41     25.90 o 
  -8   0   7      565.98      531.05     45.71 o 
  -7   0   7       75.74       40.35     18.05 o 
  -6   0   7      257.65      237.61     25.37 o 
  -5   0   7      699.46      753.14     30.48 o 
  -4   0   7      227.59      237.89     18.97 o 
  -3   0   7      870.83      812.96     26.67 o 
  -2   0   7      355.29      314.75     19.52 o 
  -1   0   7     1854.87     1892.79     31.15 o 
   0   0   7     3578.75     3455.52     43.09 o 
   1   0   7        1.94       -2.23      4.73 o 
   2   0   7      319.91      287.57     17.94 o 
   3   0   7     6841.29     6946.66     84.28 o 
   4   0   7      215.46      221.20     20.16 o 
   5   0   7      162.50      155.45     15.14 o 
   6   0   7     1491.60     1463.16     51.22 o 
   7   0   7      442.54      458.15     26.83 o 
   8   0   7     1347.13     1331.86     44.17 o 
   9   0   7        9.24       20.41     19.74 o 
  10   0   7        0.25       12.20     24.35 o 
  -8   1   7      357.95      375.91     36.24 o 
  -7   1   7        5.95      -14.20     14.20 o 
  -6   1   7       43.30       32.41     15.68 o 
  -5   1   7      843.11      840.97     37.07 o 
  -4   1   7       13.49        7.87      9.41 o 
  -3   1   7     2019.65     1997.03     43.32 o 
  -2   1   7      605.59      573.76     19.80 o 
  -1   1   7      689.76      749.09     17.81 o 
   0   1   7     5447.99     5480.12     56.93 o 
   1   1   7       85.66      116.57      8.20 o 
   2   1   7       14.62       15.61      4.93 o 
   3   1   7     5390.63     5505.91     62.32 o 
   4   1   7     1264.95     1303.51     31.93 o 
   5   1   7      597.34      566.76     25.32 o 
   6   1   7     1282.39     1301.98     33.25 o 
   7   1   7       27.73        8.44     11.30 o 
   8   1   7     2121.14     2230.41     57.32 o 
   9   1   7        0.71       -9.12     15.17 o 
  10   1   7       17.26       -0.01     20.59 o 
  -7   2   7       66.44       38.56     29.71 o 
  -6   2   7        5.63      -10.02     13.96 o 
  -5   2   7     4940.68     4954.53     98.97 o 
  -4   2   7      896.68      887.75     36.63 o 
  -3   2   7     3295.87     3186.56     53.23 o 
  -2   2   7      663.73      682.63     21.67 o 
  -1   2   7      602.08      651.23     21.67 o 
   0   2   7     6224.33     6214.96     64.52 o 
   1   2   7     1077.67     1210.13     25.32 o 
   2   2   7      123.43      113.65      9.00 o 
   3   2   7      795.82      734.94     22.95 o 
   4   2   7      929.75      955.90     27.79 o 
   5   2   7     2414.83     2469.56     47.73 o 
   6   2   7     1000.85      930.51     32.51 o 
   7   2   7        9.19       14.19     11.30 o 
   8   2   7     1034.84     1086.37     51.75 o 
   9   2   7        1.24       -0.83     16.13 o 
  10   2   7       13.04       -4.27     18.31 o 
  -7   3   7       14.47      -14.58     15.12 o 
  -6   3   7       53.59       49.46     20.47 o 
  -5   3   7     2616.49     2439.31     73.42 o 
  -4   3   7      674.29      630.49     36.70 o 
  -3   3   7     3260.81     3226.91     62.68 o 
  -2   3   7      184.93      216.68     15.21 o 
  -1   3   7      386.91      422.10     14.01 o 
   0   3   7     2717.80     2481.80     37.43 o 
   1   3   7       51.71       70.00      8.66 o 
   2   3   7     2131.48     2089.29     35.55 o 
   3   3   7     3293.13     3241.97     40.57 o 
   4   3   7     3042.20     3251.58     47.79 o 
   5   3   7     1062.08     1106.61     33.53 o 
   6   3   7      228.86      260.98     20.80 o 
   7   3   7        5.86      -10.30     10.30 o 
   8   3   7      199.99      181.23     28.37 o 
   9   3   7       97.12       85.03     20.82 o 
  10   3   7       39.61       12.81     18.54 o 
  -7   4   7      149.65      171.15     27.50 o 
  -6   4   7      362.53      379.35     30.52 o 
  -5   4   7      139.48      121.65     28.29 o 
  -4   4   7      210.52      232.36     22.95 o 
  -3   4   7     1946.46     1932.14     48.26 o 
  -2   4   7      239.27      289.72     26.74 o 
  -1   4   7     1877.65     1980.54     34.42 o 
   0   4   7     2434.99     2361.55     34.95 o 
   1   4   7      127.18      118.24     10.81 o 
   2   4   7      481.57      462.38     17.53 o 
   3   4   7      741.55      719.32     17.73 o 
   4   4   7       19.55       18.49      6.48 o 
   5   4   7     1024.22      943.67     26.89 o 
   6   4   7      110.55       97.50     14.93 o 
   7   4   7      271.43      257.80     22.81 o 
   8   4   7       57.32       87.19     19.20 o 
   9   4   7      100.31      132.98     23.40 o 
  10   4   7        8.84       22.65     19.64 o 
  -6   5   7      322.34      347.35     30.08 o 
  -5   5   7        6.01       -1.23     13.30 o 
  -4   5   7       89.46       86.77     16.54 o 
  -3   5   7      808.19      753.56     35.85 o 
  -2   5   7      426.26      489.47     27.62 o 
  -1   5   7      823.72      804.83     25.45 o 
   0   5   7     2866.11     2866.42     41.11 o 
   1   5   7      735.37      769.63     21.12 o 
   2   5   7     1343.35     1253.39     26.87 o 
   3   5   7        7.26       -5.17      5.17 o 
   4   5   7      175.65      177.50     13.25 o 
   5   5   7     2295.45     2333.37     45.47 o 
   6   5   7        6.70       -1.89      9.16 o 
   7   5   7      225.69      188.06     22.60 o 
   8   5   7      421.86      473.96     32.63 o 
   9   5   7       11.25       25.45     17.93 o 
  10   5   7      182.61      171.25     34.09 o 
  -6   6   7     1091.48     1136.75     47.21 o 
  -5   6   7      166.79      163.19     22.98 o 
  -4   6   7      108.69       88.25     18.02 o 
  -3   6   7      578.86      575.52     32.97 o 
  -2   6   7      297.26      315.34     26.10 o 
  -1   6   7      520.05      576.36     23.74 o 
   0   6   7     1890.14     1853.71     35.34 o 
   1   6   7     1033.23     1002.06     23.44 o 
   2   6   7     4518.87     4594.34     57.11 o 
   3   6   7       11.56       25.48      7.00 o 
   4   6   7      267.46      232.62     21.86 o 
   5   6   7     1182.21     1258.44     33.46 o 
   6   6   7      330.48      317.66     32.29 o 
   7   6   7       57.51       48.91     22.86 o 
   8   6   7      528.35      583.22     40.52 o 
   9   6   7       58.68       63.54     21.24 o 
  10   6   7      662.25      634.79     43.16 o 
  -5   7   7       25.63       56.47     20.57 o 
  -4   7   7      648.07      678.05     45.26 o 
  -3   7   7      176.53      240.49     39.55 o 
  -2   7   7      719.37      609.27     39.72 o 
  -1   7   7      159.18      192.50     19.52 o 
   0   7   7      144.11      134.71     16.27 o 
   1   7   7      543.77      541.61     25.62 o 
   2   7   7     3142.06     3209.97     55.44 o 
   3   7   7      467.31      510.15     24.86 o 
   4   7   7      426.41      447.61     27.57 o 
   5   7   7     1089.93     1149.40     41.23 o 
   6   7   7        2.26        3.57     12.85 o 
   7   7   7        8.07       12.69     17.77 o 
   8   7   7      376.26      324.37     36.52 o 
   9   7   7       74.54       64.84     24.19 o 
  10   7   7      511.57      505.74     74.33 o 
  -5   8   7       28.72       10.72     19.30 o 
  -4   8   7      378.04      335.36     39.67 o 
  -3   8   7      668.66      655.98     44.38 o 
  -2   8   7      110.34      132.85     26.36 o 
  -1   8   7       21.89       19.57     13.00 o 
   0   8   7      241.71      211.07     20.66 o 
   1   8   7      545.55      550.55     32.52 o 
   2   8   7      448.26      460.90     22.81 o 
   3   8   7        0.13        3.97     13.44 o 
   4   8   7       74.02       63.94     14.54 o 
   5   8   7     1799.95     1766.30     54.42 o 
   6   8   7      106.47       74.78     18.00 o 
   7   8   7      146.06      222.69     31.14 o 
   8   8   7      693.31      683.54     46.84 o 
   9   8   7        1.91       -1.69     26.81 o 
  -4   9   7      148.04      144.09     38.00 o 
  -3   9   7       82.51      113.65     27.11 o 
  -2   9   7      145.64       71.17     23.88 o 
  -1   9   7      622.59      591.98     32.21 o 
   0   9   7       71.38       63.36     15.57 o 
   1   9   7      255.65      333.86     65.53 o 
   2   9   7      612.12      561.37     28.32 o 
   3   9   7       51.90       55.05     15.23 o 
   4   9   7        4.13        0.11     12.35 o 
   5   9   7      320.08      317.70     26.08 o 
   6   9   7       35.46       24.16     15.98 o 
   7   9   7      853.28      764.50     48.74 o 
   8   9   7      354.07      343.93     39.95 o 
   9   9   7        3.63       14.21     22.61 o 
  -3  10   7       15.59        5.50     19.77 o 
  -2  10   7        0.05       -3.61     21.20 o 
  -1  10   7     1025.53     1023.28     43.11 o 
   0  10   7       47.36       21.89     14.97 o 
   1  10   7       69.87       57.27     16.48 o 
   2  10   7      800.99      829.99     48.10 o 
   3  10   7      273.15      203.97     33.87 o 
   4  10   7      250.88      243.86     29.65 o 
   5  10   7      615.66      659.23     39.84 o 
   6  10   7      739.42      759.27     37.18 o 
   7  10   7      523.81      505.29     38.16 o 
   8  10   7       32.90       46.63     22.10 o 
  -2  11   7       58.57       51.60     25.04 o 
  -1  11   7      837.88      814.02     41.03 o 
   0  11   7      260.80      266.88     28.29 o 
   1  11   7      420.36      428.73     31.94 o 
   2  11   7      404.73      532.18     64.25 o 
   3  11   7      300.80      308.94     37.27 o 
   4  11   7     1342.31     1339.10     54.80 o 
   5  11   7      494.82      462.30     34.34 o 
   6  11   7       22.83       39.72     17.78 o 
   7  11   7      570.10      641.38     55.45 o 
   8  11   7      215.44      171.06     29.82 o 
   0  12   7      173.49      161.32     25.29 o 
   1  12   7      322.31      304.28     34.23 o 
   2  12   7      546.58      547.32     93.56 o 
   3  12   7        8.94       13.72     21.22 o 
   4  12   7      659.82      681.95     82.84 o 
   5  12   7        1.97       -7.90     19.16 o 
   6  12   7       13.42       22.37     18.10 o 
   3  13   7        3.19       -8.58     36.02 o 
   4  13   7      333.64      430.00     80.62 o 
  -4 -11   8        1.78       -3.32     26.01 o 
  -3 -11   8       11.52       20.34     22.26 o 
  -2 -11   8        7.56       13.86     18.38 o 
  -1 -11   8       79.93       91.18     22.98 o 
   0 -11   8      218.71      257.97     66.15 o 
   1 -11   8        3.75       -5.55     25.65 o 
   2 -11   8       18.84      -14.42     24.67 o 
  -5 -10   8       43.58       75.50     33.67 o 
  -4 -10   8       52.97       24.68     25.46 o 
  -3 -10   8       36.95       45.78     19.51 o 
  -2 -10   8       18.69       -3.25     15.87 o 
  -1 -10   8        0.54      -14.50     14.50 o 
   0 -10   8      876.44      937.48     44.75 o 
   1 -10   8        7.43        7.59     19.32 o 
   2 -10   8       12.39       16.63     25.56 o 
   3 -10   8       69.76       77.77     32.75 o 
  -6  -9   8      305.92      303.20     50.50 o 
  -5  -9   8        9.53        4.05     23.68 o 
  -4  -9   8        8.36        5.75     23.44 o 
  -3  -9   8       47.28       60.12     18.36 o 
  -2  -9   8       22.74       29.47     16.49 o 
  -1  -9   8        1.15       -1.20     14.61 o 
   0  -9   8      537.59      624.47     49.21 o 
   1  -9   8       40.75       42.18     17.77 o 
   2  -9   8       14.49       11.05     22.01 o 
   3  -9   8       12.48       25.07     26.48 o 
   4  -9   8        5.33       -5.71     25.23 o 
   5  -9   8      305.32      443.32     57.08 o 
  -7  -8   8       97.06       83.30     33.74 o 
  -6  -8   8      612.47      614.19     62.33 o 
  -5  -8   8       43.89       62.23     27.82 o 
  -4  -8   8       56.30       55.54     21.39 o 
  -3  -8   8      882.64      972.65     49.43 o 
  -2  -8   8        0.07        2.44     12.94 o 
  -1  -8   8      138.34      131.29     20.02 o 
   0  -8   8      624.80      687.65     35.27 o 
   1  -8   8      155.62      158.67     31.36 o 
   2  -8   8       53.74       55.56     20.16 o 
   3  -8   8      133.18      144.77     58.61 o 
   4  -8   8       15.45        1.03     25.07 o 
   5  -8   8      562.46      636.58     59.43 o 
   6  -8   8        0.35       12.97     28.14 o 
  -7  -7   8       83.59       94.26     33.86 o 
  -6  -7   8      671.21      700.41     59.03 o 
  -5  -7   8       87.68      104.47     75.48 o 
  -4  -7   8      263.08      255.02     30.96 o 
  -3  -7   8     2699.85     2810.58     81.02 o 
  -2  -7   8        2.17       -9.69     12.13 o 
  -1  -7   8       28.63       36.56     13.95 o 
   0  -7   8      530.72      552.41     27.11 o 
   1  -7   8       15.47       22.38     11.83 o 
   2  -7   8      694.78      682.20     34.56 o 
   3  -7   8       24.30       30.86     14.80 o 
   4  -7   8       41.08       37.24     23.08 o 
   5  -7   8     1520.59     1594.32     83.68 o 
   6  -7   8       31.44       45.54     27.89 o 
  -7  -6   8        6.96      -10.34     18.20 o 
  -6  -6   8     1607.52     1632.10     67.69 o 
  -5  -6   8        1.99       -3.10     14.12 o 
  -4  -6   8      398.33      430.44     29.62 o 
  -3  -6   8     2357.62     2345.66    127.27 o 
  -2  -6   8       12.11        8.16     10.15 o 
  -1  -6   8     2304.72     2328.41     51.07 o 
   0  -6   8      186.16      203.06     24.48 o 
   1  -6   8       50.30       45.23     10.45 o 
   2  -6   8      520.33      519.64     25.44 o 
   3  -6   8       64.88       74.06     16.92 o 
   4  -6   8      109.81       93.98     22.52 o 
   5  -6   8      923.75     1026.02     53.02 o 
   6  -6   8        1.38      -18.15     18.15 o 
   7  -6   8       31.70       44.12     23.57 o 
  -8  -5   8       10.98       -9.51     21.88 o 
  -7  -5   8       27.95       59.48     23.44 o 
  -6  -5   8     1181.99     1213.98     74.39 o 
  -5  -5   8        0.51        2.19     13.66 o 
  -4  -5   8       79.69       98.18     17.89 o 
  -3  -5   8     1958.96     2073.20     55.76 o 
  -2  -5   8        3.11        2.42     11.68 o 
  -1  -5   8     1662.91     1601.13     39.91 o 
   0  -5   8        1.21       -7.94      7.99 o 
   1  -5   8       20.51        4.72      7.82 o 
   2  -5   8     1033.16     1028.69     42.23 o 
   3  -5   8       10.86       16.24     12.06 o 
   4  -5   8        0.72       11.44     13.33 o 
   5  -5   8      405.93      477.91     35.95 o 
   6  -5   8      217.56      207.73     45.73 o 
   7  -5   8      239.36      273.31     35.36 o 
   8  -5   8      120.18      133.28     31.24 o 
  -8  -4   8       50.36       54.61     36.02 o 
  -7  -4   8        8.28       21.42     32.01 o 
  -6  -4   8     1098.60     1181.96     71.39 o 
  -5  -4   8        4.99        0.09     10.83 o 
  -4  -4   8       91.67       90.07     25.53 o 
  -3  -4   8      524.06      480.23     27.34 o 
  -2  -4   8       95.15      107.33     12.86 o 
  -1  -4   8     1527.23     1483.09     36.79 o 
   0  -4   8        3.11       -4.35      7.26 o 
   1  -4   8      684.07      678.26     28.03 o 
   2  -4   8     4855.17     4760.87     68.41 o 
   3  -4   8       35.26       21.09      9.42 o 
   4  -4   8      461.33      424.62     22.32 o 
   5  -4   8      437.08      461.18     25.66 o 
   6  -4   8      465.27      484.41     37.06 o 
   7  -4   8       22.52       22.52     15.79 o 
   8  -4   8       16.13       16.79     17.58 o 
  -8  -3   8       13.17      -15.01     25.39 o 
  -7  -3   8      101.19       83.72     30.81 o 
  -6  -3   8     1460.91     1536.31     46.73 o 
  -5  -3   8       38.28       31.38     14.76 o 
  -4  -3   8      925.79      886.22     32.28 o 
  -3  -3   8      214.40      223.33     19.13 o 
  -2  -3   8      151.91      151.07     14.75 o 
  -1  -3   8     2772.01     2796.44     51.17 o 
   0  -3   8      840.40      899.16     27.41 o 
   1  -3   8      361.45      368.68     18.48 o 
   2  -3   8     6657.54     6682.39     75.72 o 
   3  -3   8      285.66      277.68     19.74 o 
   4  -3   8      840.08      878.06     29.44 o 
   5  -3   8      193.43      163.59     17.51 o 
   6  -3   8        8.66        7.77     11.47 o 
   7  -3   8      274.04      298.57     28.76 o 
   8  -3   8        2.20       -1.01     15.78 o 
   9  -3   8        3.17       20.87     22.80 o 
  -8  -2   8        0.58        3.20     24.11 o 
  -7  -2   8      676.98      663.63     69.22 o 
  -6  -2   8      501.93      513.74     32.45 o 
  -5  -2   8       79.97       73.33     14.62 o 
  -4  -2   8     1289.17     1372.62     38.57 o 
  -3  -2   8       37.69       43.88      9.52 o 
  -2  -2   8       16.76       18.12      7.27 o 
  -1  -2   8     6245.45     6187.15     78.71 o 
   0  -2   8     1256.29     1277.08     31.23 o 
   1  -2   8      279.52      299.94     16.32 o 
   2  -2   8      629.61      540.98     15.46 o 
   3  -2   8     1719.56     1674.57     34.18 o 
   4  -2   8      632.54      656.48     29.22 o 
   5  -2   8      363.67      430.46     39.73 o 
   6  -2   8      684.46      621.92     34.92 o 
   7  -2   8      384.11      353.91     26.21 o 
   8  -2   8       40.89       29.92     21.66 o 
   9  -2   8       56.92       69.33     26.52 o 
  -8  -1   8        1.08       13.50     21.92 o 
  -7  -1   8      742.50      759.29     41.28 o 
  -6  -1   8       76.94       73.66     18.83 o 
  -5  -1   8      496.87      488.84     39.56 o 
  -4  -1   8      988.09     1037.35     36.03 o 
  -3  -1   8       23.72       25.17      9.04 o 
  -2  -1   8       49.82       49.56     10.91 o 
  -1  -1   8     3695.21     3483.11     45.57 o 
   0  -1   8       83.94       65.95      9.06 o 
   1  -1   8      548.62      533.79     19.62 o 
   2  -1   8      520.08      520.93     19.24 o 
   3  -1   8      166.69      161.15     12.44 o 
   4  -1   8      654.99      637.89     30.62 o 
   5  -1   8      297.54      328.63     20.81 o 
   6  -1   8       24.72       13.52     11.15 o 
   7  -1   8      198.18      179.54     19.73 o 
   8  -1   8      330.73      391.11     32.72 o 
   9  -1   8       53.74       43.23     23.25 o 
  -8   0   8        1.38      -12.25     20.21 o 
  -7   0   8      841.46      817.23     43.36 o 
  -6   0   8       15.35       21.04     15.34 o 
  -5   0   8      155.33      164.74     21.01 o 
  -4   0   8     2800.35     2732.63     56.33 o 
  -3   0   8       62.38       55.49     11.04 o 
  -2   0   8      638.56      697.31     24.35 o 
  -1   0   8     2503.74     2449.31     38.47 o 
   0   0   8     2134.91     2215.69     33.25 o 
   1   0   8      297.96      308.60     12.27 o 
   2   0   8     3080.21     3189.36     61.05 o 
   3   0   8        8.43        2.02      6.09 o 
   4   0   8     2026.66     1929.33     41.18 o 
   5   0   8      133.52      144.11     21.73 o 
   6   0   8      523.15      547.57     25.51 o 
   7   0   8     1095.13     1040.03     41.22 o 
   8   0   8      320.34      311.43     26.16 o 
   9   0   8        8.10        5.52     16.25 o 
  10   0   8      368.19      422.18     44.95 o 
  -7   1   8      532.29      539.86     37.76 o 
  -6   1   8       84.71       79.80     18.94 o 
  -5   1   8       81.13       54.55     16.51 o 
  -4   1   8     4529.08     4710.29     79.58 o 
  -3   1   8       63.07       66.90     11.80 o 
  -2   1   8      344.07      319.00     17.90 o 
  -1   1   8       26.94       50.46      7.40 o 
   0   1   8       25.43       51.07      6.73 o 
   1   1   8      394.57      320.87     12.35 o 
   2   1   8       59.07       91.57      8.51 o 
   3   1   8      337.57      328.74     16.23 o 
   4   1   8     2488.94     2330.85     45.96 o 
   5   1   8      414.25      462.23     28.20 o 
   6   1   8        0.23        1.79      9.34 o 
   7   1   8     1390.72     1403.76     43.01 o 
   8   1   8        1.49       -4.35     12.83 o 
   9   1   8      106.39       92.52     19.39 o 
  10   1   8      370.17      369.61     42.69 o 
  -7   2   8      633.54      571.68     39.73 o 
  -6   2   8      118.83      116.25     22.40 o 
  -5   2   8      479.19      501.71     42.59 o 
  -4   2   8     2519.04     2466.34    107.87 o 
  -3   2   8       64.16       58.48     10.57 o 
  -2   2   8      317.91      265.68     16.19 o 
  -1   2   8      359.45      301.42     14.02 o 
   0   2   8      744.80      793.77     18.58 o 
   1   2   8     1247.96     1202.13     24.79 o 
   2   2   8       70.09       86.06      7.80 o 
   3   2   8        2.14        0.41      5.67 o 
   4   2   8     3280.49     3098.48     45.93 o 
   5   2   8      501.66      457.11     21.68 o 
   6   2   8      830.45      832.06     42.89 o 
   7   2   8      803.57      875.44     41.63 o 
   8   2   8      754.00      785.82     47.10 o 
   9   2   8      251.05      264.50     37.13 o 
  10   2   8      612.43      686.94     43.08 o 
  -7   3   8      555.68      647.10     51.45 o 
  -6   3   8       22.48       19.14     16.51 o 
  -5   3   8       41.97       48.11     21.79 o 
  -4   3   8     1147.93     1117.17     38.48 o 
  -3   3   8      172.49      177.35     18.20 o 
  -2   3   8     1029.49     1024.17     28.41 o 
  -1   3   8      301.39      328.20     15.86 o 
   0   3   8      466.92      549.47     24.37 o 
   1   3   8     2411.76     2314.37     40.05 o 
   2   3   8      373.78      403.19     16.27 o 
   3   3   8     1276.74     1415.65     25.50 o 
   4   3   8     1887.47     1756.81     39.93 o 
   5   3   8     1814.66     1713.15     47.75 o 
   6   3   8     1589.07     1695.51     55.80 o 
   7   3   8     1891.89     1943.03     52.89 o 
   8   3   8      592.03      576.33     34.87 o 
   9   3   8      140.23      128.15     29.71 o 
  10   3   8      243.56      274.58     32.77 o 
  -6   4   8      338.17      331.93     34.83 o 
  -5   4   8     1031.24      952.83     39.41 o 
  -4   4   8     2351.97     2304.60     57.69 o 
  -3   4   8      559.17      531.17     27.63 o 
  -2   4   8      804.40      741.07     29.41 o 
  -1   4   8        0.43       12.73      6.98 o 
   0   4   8       51.18       54.68      7.87 o 
   1   4   8     2747.33     2712.44     45.28 o 
   2   4   8      210.27      208.43     14.22 o 
   3   4   8     1277.10     1290.44     25.11 o 
   4   4   8      835.62      806.22     23.03 o 
   5   4   8      480.68      487.67     24.60 o 
   6   4   8      393.50      370.90     23.95 o 
   7   4   8     1096.20     1033.96     65.11 o 
   8   4   8       26.27       22.18     14.29 o 
   9   4   8      500.73      488.28     54.05 o 
  10   4   8       23.58       -1.80     19.00 o 
  -6   5   8      250.67      268.85     28.75 o 
  -5   5   8     1311.98     1267.21     46.07 o 
  -4   5   8      273.16      260.82     24.84 o 
  -3   5   8      405.59      453.25     26.69 o 
  -2   5   8     1016.69      934.76     38.04 o 
  -1   5   8        0.59       -4.79      7.31 o 
   0   5   8        5.28       -0.17      6.03 o 
   1   5   8     4213.27     4198.92     58.22 o 
   2   5   8      586.25      576.69     26.85 o 
   3   5   8     1646.68     1582.94     34.12 o 
   4   5   8     1036.23      992.44     28.06 o 
   5   5   8        3.41       -0.05      8.28 o 
   6   5   8     1464.26     1443.86     42.50 o 
   7   5   8      360.85      348.58     26.34 o 
   8   5   8      152.92      145.59     35.41 o 
   9   5   8      815.09      819.33     43.03 o 
  10   5   8      131.28      109.41     26.24 o 
  -5   6   8      731.50      783.06     45.71 o 
  -4   6   8        7.21       17.43     15.98 o 
  -3   6   8        1.24       17.02     13.97 o 
  -2   6   8     1467.83     1538.99     50.23 o 
  -1   6   8      198.70      200.68     17.13 o 
   0   6   8      453.76      456.37     26.12 o 
   1   6   8     1884.81     1863.42     33.41 o 
   2   6   8     1129.87     1161.24     27.91 o 
   3   6   8      757.33      717.80     20.87 o 
   4   6   8      284.54      283.63     18.41 o 
   5   6   8      246.04      216.05     17.51 o 
   6   6   8     1371.32     1422.28     43.17 o 
   7   6   8      778.81      702.57     37.30 o 
   8   6   8        6.07       -1.46     15.49 o 
   9   6   8      358.00      390.03     35.69 o 
  10   6   8       63.12       54.05     22.56 o 
  -5   7   8      416.09      384.62     37.69 o 
  -4   7   8       17.87       15.71     17.35 o 
  -3   7   8       12.46       28.77     18.61 o 
  -2   7   8     1329.68     1281.76     58.81 o 
  -1   7   8        7.43        1.58     10.59 o 
   0   7   8     1094.52     1161.87     33.68 o 
   1   7   8     1939.81     1931.08     39.21 o 
   2   7   8     3505.19     3475.90     50.18 o 
   3   7   8      504.67      476.85     19.34 o 
   4   7   8      420.24      426.85     29.42 o 
   5   7   8       94.99       95.01     17.39 o 
   6   7   8      503.07      529.86     38.75 o 
   7   7   8       18.04       16.09     17.21 o 
   8   7   8        1.91       45.27     21.50 o 
   9   7   8      410.60      492.42     45.51 o 
  10   7   8        0.94      -10.19     21.69 o 
  -4   8   8        8.46       17.13     17.75 o 
  -3   8   8       91.98       54.85     23.95 o 
  -2   8   8      445.65      493.80     39.25 o 
  -1   8   8      705.11      633.93     41.98 o 
   0   8   8      480.82      534.20     30.92 o 
   1   8   8      404.76      425.31     28.59 o 
   2   8   8        0.67       -1.90     10.16 o 
   3   8   8     1068.50     1048.34     67.79 o 
   4   8   8       10.72        1.17     11.31 o 
   5   8   8       12.75        4.82     14.03 o 
   6   8   8      111.92      138.80     20.86 o 
   7   8   8      181.07      147.25     27.57 o 
   8   8   8      175.38      198.05     31.69 o 
   9   8   8      184.54      233.29     35.49 o 
  -3   9   8      313.01      340.36     40.98 o 
  -2   9   8      163.20      160.81     40.94 o 
  -1   9   8      142.19      130.59     22.98 o 
   0   9   8      987.11      998.60     39.58 o 
   1   9   8      158.01      118.85     19.16 o 
   2   9   8       54.01       47.23     15.08 o 
   3   9   8     1256.93     1322.20     43.19 o 
   4   9   8       16.51       11.64     13.77 o 
   5   9   8        0.21       11.90     13.69 o 
   6   9   8      164.93      228.00     26.86 o 
   7   9   8       10.26        5.40     25.67 o 
   8   9   8      491.71      600.30     58.61 o 
   9   9   8      150.65      137.63     45.65 o 
  -2  10   8      107.84      121.34     30.12 o 
  -1  10   8        0.47        1.90     16.90 o 
   0  10   8     1271.22     1283.87     54.34 o 
   1  10   8        0.43        3.10     13.17 o 
   2  10   8      188.77      143.27     27.43 o 
   3  10   8      307.11      400.05     33.57 o 
   4  10   8       77.31       51.35     17.25 o 
   5  10   8       12.10       -0.39     15.69 o 
   6  10   8      356.82      352.99     30.40 o 
   7  10   8      243.91      203.64     29.46 o 
   8  10   8      201.32      102.57     28.01 o 
  -1  11   8        3.06       -9.87     17.62 o 
   0  11   8      339.29      355.13     31.79 o 
   1  11   8        1.23       12.54     15.22 o 
   2  11   8        5.14       -7.08     18.09 o 
   3  11   8      610.59      656.33     47.15 o 
   4  11   8        4.80       10.19     17.76 o 
   5  11   8       28.85       43.74     16.95 o 
   6  11   8      445.64      471.40     50.87 o 
   7  11   8      268.87      240.34     32.35 o 
   1  12   8       13.80       -2.51     18.68 o 
   2  12   8       47.93       45.62     24.82 o 
   3  12   8      628.03      568.48     87.85 o 
   4  12   8      170.70      211.98     47.27 o 
   5  12   8      260.58      283.69     33.10 o 
   6  12   8      656.50      613.57     48.61 o 
  -3 -11   9        7.83       13.28     39.45 o 
  -2 -11   9       14.34       23.65     20.14 o 
  -1 -11   9      228.30      241.47     31.02 o 
   0 -11   9        5.21       17.37     23.57 o 
   1 -11   9      332.49      322.06     73.19 o 
  -4 -10   9      124.70      130.31     38.35 o 
  -3 -10   9      136.98      104.65     32.75 o 
  -2 -10   9       32.97       29.36     19.17 o 
  -1 -10   9       23.42       17.55     17.13 o 
   0 -10   9       39.71        1.13     17.71 o 
   1 -10   9      776.21      793.92     64.48 o 
   2 -10   9        1.78      -21.83     21.83 o 
   3 -10   9       30.42        7.91     31.45 o 
  -5  -9   9      682.90      620.82     94.92 o 
  -4  -9   9      638.15      561.02     57.03 o 
  -3  -9   9      121.78      125.89     26.14 o 
  -2  -9   9      420.70      443.35     33.00 o 
  -1  -9   9       29.47       26.96     17.74 o 
   0  -9   9       68.51       80.08     23.69 o 
   1  -9   9      385.40      484.03     56.67 o 
   2  -9   9       21.20        0.49     22.63 o 
   3  -9   9       37.91        3.24     25.46 o 
   4  -9   9      339.09      376.25     80.05 o 
  -6  -8   9      130.02      158.80     38.31 o 
  -5  -8   9      110.17       91.39     32.32 o 
  -4  -8   9      894.17      873.66     50.80 o 
  -3  -8   9      186.42      173.76     27.88 o 
  -2  -8   9      177.69      207.68     24.38 o 
  -1  -8   9       20.95        3.73     13.95 o 
   0  -8   9       23.67       10.43     14.25 o 
   1  -8   9      158.78      146.15     21.90 o 
   2  -8   9      111.37      119.39     24.05 o 
   3  -8   9       32.66        3.53     22.19 o 
   4  -8   9      304.15      241.02     41.83 o 
   5  -8   9       84.98      132.02     50.89 o 
  -7  -7   9      577.66      468.33     58.60 o 
  -6  -7   9        0.53      -14.56     22.44 o 
  -5  -7   9       93.52       66.94     30.69 o 
  -4  -7   9      414.15      452.55     38.35 o 
  -3  -7   9      321.11      300.15     32.89 o 
  -2  -7   9      145.19      131.12     20.17 o 
  -1  -7   9       49.94       35.42     17.00 o 
   0  -7   9      116.14      136.59     19.83 o 
   1  -7   9      174.39      199.06     19.73 o 
   2  -7   9       28.07       40.91     15.57 o 
   3  -7   9       33.88       15.70     15.10 o 
   4  -7   9      159.84      113.87     30.60 o 
   5  -7   9        9.06       -3.05     24.10 o 
   6  -7   9      397.72      471.35     64.33 o 
  -7  -6   9      293.57      325.97     41.89 o 
  -6  -6   9       82.29       52.26     23.68 o 
  -5  -6   9      749.33      658.63     37.15 o 
  -4  -6   9       85.65       97.12     19.46 o 
  -3  -6   9       89.27      106.89     19.23 o 
  -2  -6   9     2335.37     2388.22     53.97 o 
  -1  -6   9       33.71        9.19     11.26 o 
   0  -6   9       66.96       80.05     13.87 o 
   1  -6   9      162.71      143.10     15.37 o 
   2  -6   9        0.52        3.36     11.19 o 
   3  -6   9      152.74      165.26     21.89 o 
   4  -6   9       30.87       49.52     17.66 o 
   5  -6   9       44.98       42.89     20.64 o 
   6  -6   9      526.53      476.56     42.03 o 
   7  -6   9        5.84       -1.93     20.48 o 
  -7  -5   9       68.19       66.49     24.06 o 
  -6  -5   9      317.13      289.52     35.72 o 
  -5  -5   9     1488.92     1579.58     54.07 o 
  -4  -5   9      352.76      384.69     29.63 o 
  -3  -5   9       17.93       -4.13     12.71 o 
  -2  -5   9     2189.54     2247.68     50.27 o 
  -1  -5   9       67.54       66.74     12.83 o 
   0  -5   9     1177.93     1166.25     63.78 o 
   1  -5   9       83.44       83.86     12.12 o 
   2  -5   9       51.82       38.16     11.93 o 
   3  -5   9      825.64      977.80     39.63 o 
   4  -5   9        2.07        9.38     13.35 o 
   5  -5   9       61.11       49.32     16.63 o 
   6  -5   9      287.88      370.19     58.82 o 
   7  -5   9      118.82       92.04     37.20 o 
   8  -5   9       22.65       27.00     23.91 o 
  -7  -4   9       89.77      130.08     33.49 o 
  -6  -4   9      273.46      270.10     25.02 o 
  -5  -4   9      732.37      669.15     31.90 o 
  -4  -4   9     1622.25     1582.57     45.63 o 
  -3  -4   9      582.92      626.89     31.71 o 
  -2  -4   9     1450.36     1419.03     48.20 o 
  -1  -4   9      212.85      210.76     17.69 o 
   0  -4   9     1041.31      955.76     34.91 o 
   1  -4   9      238.72      223.41     19.14 o 
   2  -4   9       19.34       19.09      8.56 o 
   3  -4   9     1099.18     1150.18     41.31 o 
   4  -4   9       62.17       14.82     17.58 o 
   5  -4   9       67.24       53.16     16.20 o 
   6  -4   9      269.26      272.90     32.79 o 
   7  -4   9       98.23      100.20     26.25 o 
   8  -4   9        9.81       44.55     24.67 o 
  -7  -3   9       57.53       57.47     29.70 o 
  -6  -3   9       97.73       57.96     15.98 o 
  -5  -3   9      890.57     1001.70     37.42 o 
  -4  -3   9     1763.90     1843.15     60.82 o 
  -3  -3   9     1221.32     1164.99     36.78 o 
  -2  -3   9     1837.31     1837.30     50.86 o 
  -1  -3   9      664.90      721.07     25.80 o 
   0  -3   9     1594.79     1529.36     37.44 o 
   1  -3   9      930.90      924.25     28.80 o 
   2  -3   9        0.42       -3.12      6.95 o 
   3  -3   9     2910.70     2711.63     64.20 o 
   4  -3   9      173.56      165.05     19.85 o 
   5  -3   9       62.63       65.91     16.30 o 
   6  -3   9      498.26      527.83     28.04 o 
   7  -3   9       19.96       38.61     16.50 o 
   8  -3   9       66.14       91.95     22.27 o 
   9  -3   9      405.38      380.39     43.21 o 
  -7  -2   9        1.32       15.83     20.42 o 
  -6  -2   9     1000.05      992.06     78.49 o 
  -5  -2   9     1081.68     1028.70     42.75 o 
  -4  -2   9        2.69       10.53     10.97 o 
  -3  -2   9     1050.99     1019.06     34.38 o 
  -2  -2   9      442.36      439.53     22.51 o 
  -1  -2   9     2196.82     2118.15     39.87 o 
   0  -2   9      370.83      326.94     18.08 o 
   1  -2   9     2301.84     2226.84     44.74 o 
   2  -2   9      152.78      158.46     12.95 o 
   3  -2   9     1455.04     1374.71     50.18 o 
   4  -2   9      726.80      728.54     36.53 o 
   5  -2   9      252.87      220.88     18.85 o 
   6  -2   9      186.43      178.08     18.94 o 
   7  -2   9       15.21       -5.90     12.62 o 
   8  -2   9      217.61      231.47     47.55 o 
   9  -2   9       68.86       74.33     33.70 o 
  -7  -1   9       47.58       12.97     46.32 o 
  -6  -1   9     1560.89     1388.35     70.89 o 
  -5  -1   9      126.52      107.79     19.44 o 
  -4  -1   9       11.37        9.14     11.66 o 
  -3  -1   9     2044.32     2100.23     73.04 o 
  -2  -1   9      879.90      949.08     36.47 o 
  -1  -1   9      977.80      951.99     30.34 o 
   0  -1   9     1076.22      940.12     25.06 o 
   1  -1   9      149.37      158.96     13.78 o 
   2  -1   9      254.68      271.59     12.77 o 
   3  -1   9      492.27      442.08     22.38 o 
   4  -1   9        6.71       -5.25      7.75 o 
   5  -1   9      321.83      304.48     20.84 o 
   6  -1   9      216.97      251.68     20.79 o 
   7  -1   9       76.30       64.11     17.72 o 
   8  -1   9      975.07     1032.51     59.37 o 
   9  -1   9       27.37        5.44     20.03 o 
  -7   0   9      110.82       93.30     44.36 o 
  -6   0   9      938.40      989.87     45.00 o 
  -5   0   9        4.76        8.65     13.12 o 
  -4   0   9       48.89       33.44     12.14 o 
  -3   0   9     2222.25     2261.00     49.44 o 
  -2   0   9      755.90      810.94     27.41 o 
  -1   0   9      150.09      142.92     10.41 o 
   0   0   9     3336.91     3185.41     45.53 o 
   1   0   9      248.20      254.64     10.77 o 
   2   0   9      278.79      270.52     15.69 o 
   3   0   9      174.14      156.32     12.87 o 
   4   0   9       11.35       -1.04      7.73 o 
   5   0   9       58.71       50.37     13.37 o 
   6   0   9      158.01      136.01     16.57 o 
   7   0   9      415.21      444.52     30.62 o 
   8   0   9     1181.21     1306.96     45.57 o 
   9   0   9       26.94        4.58     19.07 o 
  -7   1   9       52.84       10.15     21.13 o 
  -6   1   9     1120.54     1068.71     82.45 o 
  -5   1   9        1.63        0.63     15.45 o 
  -4   1   9        9.48       22.03     13.20 o 
  -3   1   9     2644.10     2623.42     54.17 o 
  -2   1   9        0.03        0.27      7.75 o 
  -1   1   9      338.66      328.10     15.20 o 
   0   1   9     4454.15     4497.51     60.80 o 
   1   1   9       14.06       13.67      7.64 o 
   2   1   9       26.91       17.10      5.83 o 
   3   1   9      795.13      812.32     28.87 o 
   4   1   9       65.91       39.54      9.35 o 
   5   1   9     1682.06     1562.00     39.70 o 
   6   1   9       21.77       16.52     16.84 o 
   7   1   9      753.74      808.80     41.54 o 
   8   1   9     1079.09     1065.43     41.24 o 
   9   1   9        2.62       -2.52     15.01 o 
  10   1   9       20.37       29.81     20.50 o 
  -7   2   9       85.20      118.69     25.33 o 
  -6   2   9      641.63      694.00     40.77 o 
  -5   2   9       35.11       60.66     17.26 o 
  -4   2   9      119.90      111.14     18.92 o 
  -3   2   9     2281.56     2287.25     50.63 o 
  -2   2   9       14.19       13.26      8.29 o 
  -1   2   9      156.22      150.41     12.14 o 
   0   2   9      807.08      755.00     23.12 o 
   1   2   9        1.01       -5.80      5.80 o 
   2   2   9     1687.68     1721.63     28.75 o 
   3   2   9      210.04      183.89     10.89 o 
   4   2   9     3460.70     3661.69     57.95 o 
   5   2   9     3399.97     3361.37     61.44 o 
   6   2   9       12.37       20.21     12.41 o 
   7   2   9      423.50      420.80     27.29 o 
   8   2   9     1129.85     1160.99     69.10 o 
   9   2   9       14.00       15.29     15.72 o 
  10   2   9       86.70       70.80     23.20 o 
  -6   3   9      118.39      123.08     23.67 o 
  -5   3   9        8.06       17.04     16.14 o 
  -4   3   9        3.63        0.54     10.92 o 
  -3   3   9      655.82      706.60     30.43 o 
  -2   3   9       28.12       28.10      9.49 o 
  -1   3   9      775.51      710.64     21.31 o 
   0   3   9        7.73        6.36      6.29 o 
   1   3   9      160.24      183.90     13.80 o 
   2   3   9     3126.24     3112.09     45.42 o 
   3   3   9      658.51      694.56     18.93 o 
   4   3   9     2180.99     2278.87     40.49 o 
   5   3   9     2690.55     2532.51     96.48 o 
   6   3   9        4.30        1.45     11.05 o 
   7   3   9        2.30      -10.11     11.00 o 
   8   3   9      810.11      875.54     42.00 o 
   9   3   9       55.98       36.58     16.70 o 
  10   3   9       18.51       -3.10     19.18 o 
  -6   4   9      377.71      367.48     39.34 o 
  -5   4   9       49.17       49.49     16.01 o 
  -4   4   9       63.35       36.03     14.90 o 
  -3   4   9      711.38      697.24     36.69 o 
  -2   4   9      269.61      283.18     22.33 o 
  -1   4   9      199.63      188.90     13.73 o 
   0   4   9      442.51      448.03     16.64 o 
   1   4   9       50.06       50.42      9.60 o 
   2   4   9     2456.00     2446.01     43.77 o 
   3   4   9      470.86      514.28     17.10 o 
   4   4   9       46.32       33.69     11.04 o 
   5   4   9     2821.70     2818.77     59.33 o 
   6   4   9        0.76       -4.89     10.24 o 
   7   4   9       73.61       71.44     16.21 o 
   8   4   9        8.30        0.18     13.92 o 
   9   4   9       59.22       65.14     20.83 o 
  10   4   9      153.57      152.42     27.50 o 
  -6   5   9      715.17      717.21     39.30 o 
  -5   5   9        2.17       -3.93     13.70 o 
  -4   5   9       27.03       25.64     14.60 o 
  -3   5   9      867.27      895.78     37.29 o 
  -2   5   9      113.45      124.61     16.78 o 
  -1   5   9      445.32      419.94     23.97 o 
   0   5   9      514.69      523.57     20.37 o 
   1   5   9      147.07      150.89     13.83 o 
   2   5   9     3100.50     3058.24     53.65 o 
   3   5   9        6.31        7.73      7.28 o 
   4   5   9      238.46      229.75     14.17 o 
   5   5   9      853.56      856.02     35.57 o 
   6   5   9       24.94       24.94     12.60 o 
   7   5   9      618.91      612.16     31.72 o 
   8   5   9      146.59      141.18     20.89 o 
   9   5   9       27.65       31.88     18.80 o 
  10   5   9      833.05      823.06     47.87 o 
  -5   6   9        4.75       18.12     15.99 o 
  -4   6   9      898.23      901.83     39.61 o 
  -3   6   9      292.83      305.91     27.10 o 
  -2   6   9      682.34      771.06     70.73 o 
  -1   6   9     1869.61     1925.24     49.92 o 
   0   6   9       15.37       11.07      8.93 o 
   1   6   9      153.15      173.57     13.19 o 
   2   6   9     1165.10     1173.74     29.96 o 
   3   6   9        7.24        5.67      7.45 o 
   4   6   9      171.99      204.84     16.89 o 
   5   6   9      575.56      579.61     24.68 o 
   6   6   9       94.35       57.17     15.16 o 
   7   6   9      989.90      998.76     39.71 o 
   8   6   9      258.29      219.33     27.31 o 
   9   6   9        0.60      -16.66     16.66 o 
  10   6   9     1174.60     1216.84     97.64 o 
  -4   7   9     1490.02     1505.06     59.63 o 
  -3   7   9       49.13       47.83     21.32 o 
  -2   7   9      542.67      520.88     51.21 o 
  -1   7   9     2850.83     2807.02    102.26 o 
   0   7   9       70.82       76.41     13.42 o 
   1   7   9      179.09      176.82     17.71 o 
   2   7   9     1694.12     1738.49     34.67 o 
   3   7   9      437.64      447.43     19.84 o 
   4   7   9      177.28      188.21     19.62 o 
   5   7   9      985.86     1016.18     37.02 o 
   6   7   9       30.17       16.93     15.55 o 
   7   7   9     1411.21     1441.62     62.22 o 
   8   7   9       61.17       77.81     23.96 o 
   9   7   9       43.00       55.47     37.47 o 
  -4   8   9      447.99      460.38     41.24 o 
  -3   8   9        1.30        6.05     20.02 o 
  -2   8   9        8.43       10.20     17.83 o 
  -1   8   9     1905.09     2074.17    100.35 o 
   0   8   9      343.18      339.93     26.90 o 
   1   8   9       36.52       15.05     18.40 o 
   2   8   9      357.40      291.93     22.92 o 
   3   8   9        1.38      -10.02     10.72 o 
   4   8   9       10.34      -10.92     12.26 o 
   5   8   9       29.92       19.13     18.99 o 
   6   8   9       61.76       56.62     20.33 o 
   7   8   9     1252.85     1212.02     59.20 o 
   8   8   9       18.82       21.87     20.97 o 
   9   8   9      147.86      158.34     35.73 o 
  -3   9   9       32.35        5.30     20.64 o 
  -2   9   9        2.07       -2.99     25.85 o 
  -1   9   9     1208.48     1241.58     52.20 o 
   0   9   9       31.89       26.26     15.59 o 
   1   9   9      115.73      112.58     19.05 o 
   2   9   9      262.70      239.52     23.53 o 
   3   9   9       48.29       42.90     16.63 o 
   4   9   9     1741.72     1729.10     50.99 o 
   5   9   9       24.53       15.12     13.94 o 
   6   9   9      324.12      327.78     36.38 o 
   7   9   9     1230.60     1283.12     63.50 o 
   8   9   9        0.08        6.51     20.28 o 
   9   9   9       34.16       71.48     28.07 o 
  -2  10   9      112.64      120.08     29.67 o 
  -1  10   9      157.77      153.77     29.05 o 
   0  10   9      132.40      101.84     24.98 o 
   1  10   9       96.38      113.24     24.99 o 
   2  10   9       81.18       84.64     27.90 o 
   3  10   9      200.66      115.94     23.48 o 
   4  10   9     2358.17     2332.91     62.78 o 
   5  10   9        0.55      -14.24     14.24 o 
   6  10   9       20.30       -1.91     16.48 o 
   7  10   9       65.65       84.06     26.16 o 
   8  10   9       18.29        1.54     22.68 o 
   0  11   9      100.66       62.41     25.50 o 
   1  11   9       82.01       70.65     23.06 o 
   2  11   9       94.28      120.04     28.40 o 
   3  11   9        5.57      -18.38     18.38 o 
   4  11   9      894.06      964.51     60.83 o 
   5  11   9       76.81       53.66     18.98 o 
   6  11   9       10.13        2.20     17.32 o 
   7  11   9      328.58      267.45     34.46 o 
   2  12   9        0.48        9.34     20.08 o 
   3  12   9       82.08       95.94     32.64 o 
   4  12   9     1112.01     1336.02     84.17 o 
   5  12   9       31.74       29.76     25.42 o 
  -3 -10  10      218.75      164.25     31.19 o 
  -2 -10  10       22.95       16.14     21.78 o 
  -1 -10  10       98.03       21.13     27.81 o 
   0 -10  10      287.15      340.73     33.96 o 
   1 -10  10       45.21       65.24     26.50 o 
   2 -10  10       94.17       65.43     38.02 o 
  -5  -9  10        4.98       -9.67     26.02 o 
  -4  -9  10       80.17       91.32     32.55 o 
  -3  -9  10       94.36      140.11     40.98 o 
  -2  -9  10      127.28      105.14     26.28 o 
  -1  -9  10      183.71      195.17     25.82 o 
   0  -9  10      277.69      264.65     28.33 o 
   1  -9  10      141.44      148.41     29.70 o 
   2  -9  10      309.41      313.95     55.75 o 
   3  -9  10      201.31      134.70     36.99 o 
   4  -9  10        5.84       33.48     30.32 o 
  -5  -8  10      103.90       82.99     34.08 o 
  -4  -8  10      619.12      618.92     49.92 o 
  -3  -8  10      108.47       79.61     23.81 o 
  -2  -8  10       51.45       14.52     22.29 o 
  -1  -8  10      538.07      552.28     37.06 o 
   0  -8  10      308.09      337.14     30.34 o 
   1  -8  10       14.13      -15.29     15.29 o 
   2  -8  10      145.42      132.43     30.41 o 
   3  -8  10        1.15       11.41     23.90 o 
   4  -8  10       11.17        6.81     24.25 o 
   5  -8  10      167.11       95.21     34.11 o 
  -6  -7  10      164.03      232.71     44.24 o 
  -5  -7  10       14.16        9.66     33.45 o 
  -4  -7  10      659.01      662.47     43.86 o 
  -3  -7  10       23.74       38.46     20.52 o 
  -2  -7  10      148.65       84.07     24.39 o 
  -1  -7  10      597.81      669.83     35.20 o 
   0  -7  10       23.89       12.45     14.54 o 
   1  -7  10       11.91       38.85     13.41 o 
   2  -7  10      297.01      305.08     29.01 o 
   3  -7  10        1.81      -13.60     14.01 o 
   4  -7  10        0.48      -11.89     20.80 o 
   5  -7  10      238.39      228.91     40.51 o 
   6  -7  10       67.54       71.86     32.72 o 
  -6  -6  10      459.67      464.67     50.45 o 
  -5  -6  10        2.26      -11.26     15.27 o 
  -4  -6  10      775.37      776.48     39.63 o 
  -3  -6  10        7.97        4.32     13.98 o 
  -2  -6  10        0.52      -10.61     17.99 o 
  -1  -6  10      195.21      193.81     19.37 o 
   0  -6  10       46.60       35.12     12.84 o 
   1  -6  10        4.26        8.07     10.10 o 
   2  -6  10      733.06      819.76     35.76 o 
   3  -6  10       30.45        8.28     14.30 o 
   4  -6  10       37.17       25.21     16.10 o 
   5  -6  10      133.40      169.25     28.70 o 
   6  -6  10       70.15       41.29     24.02 o 
   7  -6  10      261.71      387.54     44.27 o 
  -7  -5  10       48.76       98.88     29.10 o 
  -6  -5  10      867.45      894.23     45.14 o 
  -5  -5  10       21.09       22.22     17.83 o 
  -4  -5  10      656.68      722.25     38.16 o 
  -3  -5  10      158.48      102.80     19.68 o 
  -2  -5  10       59.23       44.64     15.50 o 
  -1  -5  10      473.13      509.01     26.02 o 
   0  -5  10      735.24      758.46     29.88 o 
   1  -5  10        0.80       -3.37      9.66 o 
   2  -5  10      746.54      808.59     32.47 o 
   3  -5  10      141.55      152.76     21.15 o 
   4  -5  10       85.66       60.75     16.91 o 
   5  -5  10      312.92      335.14     30.83 o 
   6  -5  10      211.07      253.62     33.60 o 
   7  -5  10      326.18      380.81     42.77 o 
  -7  -4  10      228.61      242.95     36.59 o 
  -6  -4  10      649.67      685.10     35.57 o 
  -5  -4  10      324.65      325.60     27.09 o 
  -4  -4  10      144.66      127.07     17.98 o 
  -3  -4  10        0.18       -5.12     11.90 o 
  -2  -4  10        0.18        0.76     11.00 o 
  -1  -4  10     2924.96     2885.04     58.07 o 
   0  -4  10       19.18       17.56     10.30 o 
   1  -4  10       10.44       31.16     10.63 o 
   2  -4  10      892.55      906.27     34.48 o 
   3  -4  10      926.25      886.74     34.07 o 
   4  -4  10      309.49      264.79     27.81 o 
   5  -4  10      462.87      455.55     30.99 o 
   6  -4  10      126.04      127.28     21.79 o 
   7  -4  10      316.33      326.94     38.21 o 
   8  -4  10        6.00        1.07     21.54 o 
  -7  -3  10      503.01      583.14     45.09 o 
  -6  -3  10       13.46       19.11     14.79 o 
  -5  -3  10      228.69      206.96     22.22 o 
  -4  -3  10      129.90      132.75     18.20 o 
  -3  -3  10       16.38       11.57     11.33 o 
  -2  -3  10       11.14       10.76     10.37 o 
  -1  -3  10     1875.56     1853.46     42.95 o 
   0  -3  10      876.19      835.04     28.94 o 
   1  -3  10       85.68       92.30     12.96 o 
   2  -3  10      251.74      268.56     20.77 o 
   3  -3  10        2.78       16.55     10.86 o 
   4  -3  10      826.53      752.93     35.37 o 
   5  -3  10      489.35      489.58     31.76 o 
   6  -3  10        0.32        4.49     14.21 o 
   7  -3  10      181.87      149.23     28.71 o 
   8  -3  10       61.97       58.42     31.33 o 
  -7  -2  10      973.83      998.06     58.47 o 
  -6  -2  10        0.22        3.83     17.83 o 
  -5  -2  10        8.60       19.92     13.78 o 
  -4  -2  10      221.09      271.70     24.08 o 
  -3  -2  10       43.59       29.12     11.95 o 
  -2  -2  10       84.25       70.53     15.57 o 
  -1  -2  10     1449.08     1423.94     33.55 o 
   0  -2  10      736.16      771.23     26.56 o 
   1  -2  10     1391.56     1464.46     37.00 o 
   2  -2  10      198.82      204.07     21.84 o 
   3  -2  10        2.24        4.59      9.16 o 
   4  -2  10      725.97      791.15     34.65 o 
   5  -2  10      471.42      439.25     30.08 o 
   6  -2  10        8.71       -4.49     13.50 o 
   7  -2  10      261.64      238.27     27.64 o 
   8  -2  10       82.42       81.25     32.95 o 
   9  -2  10      500.18      454.78     63.18 o 
  -7  -1  10     1022.48     1061.87     59.79 o 
  -6  -1  10        0.20      -16.79     16.79 o 
  -5  -1  10      293.50      308.30     35.52 o 
  -4  -1  10      589.48      644.09     45.31 o 
  -3  -1  10        1.56       -8.72      9.01 o 
  -2  -1  10      972.60      973.98     36.84 o 
  -1  -1  10      699.39      667.20     29.78 o 
   0  -1  10     3057.80     3114.68     60.09 o 
   1  -1  10     3251.47     3178.34     56.62 o 
   2  -1  10      164.11      150.18     14.40 o 
   3  -1  10      239.07      223.21     21.12 o 
   4  -1  10      378.22      371.91     25.35 o 
   5  -1  10      341.11      336.73     32.64 o 
   6  -1  10      254.03      238.76     21.48 o 
   7  -1  10     1190.02     1352.80     43.87 o 
   8  -1  10       74.11       83.58     28.47 o 
   9  -1  10      442.31      398.60     42.55 o 
  -7   0  10      474.05      538.40     49.14 o 
  -6   0  10       70.77       97.58     26.12 o 
  -5   0  10      528.23      593.97     47.41 o 
  -4   0  10      746.77      679.12     34.89 o 
  -3   0  10      124.11      121.91     17.97 o 
  -2   0  10     1088.35     1079.41     39.02 o 
  -1   0  10      684.58      621.38     30.89 o 
   0   0  10     1470.29     1523.55     33.43 o 
   1   0  10     1649.24     1711.66     42.58 o 
   2   0  10       15.26        6.44      6.63 o 
   3   0  10      146.53      167.61     13.58 o 
   4   0  10     2609.66     2701.29     49.42 o 
   5   0  10      185.37      205.98     18.54 o 
   6   0  10       84.37       74.12     18.73 o 
   7   0  10      759.18      714.46     51.17 o 
   8   0  10       27.90       13.52     15.15 o 
   9   0  10      366.62      391.88     32.42 o 
  -7   1  10      522.93      643.55     89.29 o 
  -6   1  10      428.25      440.61     43.80 o 
  -5   1  10       68.03       61.74     21.74 o 
  -4   1  10     1877.24     1851.78     67.55 o 
  -3   1  10       78.13       82.64     16.82 o 
  -2   1  10     1932.88     1928.98     49.20 o 
  -1   1  10      685.04      677.99     39.40 o 
   0   1  10       23.50        6.94      7.58 o 
   1   1  10     3105.05     3137.40     48.77 o 
   2   1  10        4.10        7.37      6.25 o 
   3   1  10      260.78      289.82     17.19 o 
   4   1  10     2555.06     2520.31     47.10 o 
   5   1  10      297.93      322.38     30.35 o 
   6   1  10      188.06      189.77     22.08 o 
   7   1  10        7.82       12.64     16.84 o 
   8   1  10       35.79        9.53     14.66 o 
   9   1  10      484.37      421.81     32.20 o 
  10   1  10      145.50      174.40     61.75 o 
  -6   2  10        3.45       12.42     17.58 o 
  -5   2  10       13.55       23.84     16.78 o 
  -4   2  10      544.42      518.30     32.51 o 
  -3   2  10       65.56       50.48     14.59 o 
  -2   2  10     1783.03     1789.01     40.37 o 
  -1   2  10       17.22       33.28      9.24 o 
   0   2  10      819.55      853.58     21.09 o 
   1   2  10     1623.41     1515.32     37.66 o 
   2   2  10      124.45      149.82     10.73 o 
   3   2  10       84.67       64.02      9.56 o 
   4   2  10     1849.89     1778.39     38.89 o 
   5   2  10      563.42      575.01     25.40 o 
   6   2  10      437.45      500.47     35.69 o 
   7   2  10      561.68      548.21     37.87 o 
   8   2  10        0.23      -11.25     16.28 o 
   9   2  10       45.10       23.30     17.00 o 
  10   2  10       78.93       77.90     21.99 o 
  -6   3  10       17.76       27.38     19.88 o 
  -5   3  10      779.26      803.04     42.84 o 
  -4   3  10      108.58       67.70     18.64 o 
  -3   3  10        5.26        9.44     11.50 o 
  -2   3  10      267.54      296.98     22.05 o 
  -1   3  10      388.47      414.35     20.07 o 
   0   3  10     1363.57     1391.58     28.01 o 
   1   3  10     1979.65     2035.35     39.44 o 
   2   3  10        3.46        2.77      5.86 o 
   3   3  10       64.65       70.65     11.72 o 
   4   3  10     1542.05     1510.70     36.61 o 
   5   3  10      505.96      538.06     51.01 o 
   6   3  10     1570.92     1529.92     64.29 o 
   7   3  10      671.66      674.62     32.63 o 
   8   3  10       10.28        6.07     14.79 o 
   9   3  10        7.04       30.70     16.88 o 
  10   3  10       88.26       68.69     25.42 o 
  -6   4  10       15.90       -6.72     18.26 o 
  -5   4  10      250.48      318.58     32.69 o 
  -4   4  10      110.61       77.43     16.97 o 
  -3   4  10      436.25      398.75     27.64 o 
  -2   4  10      602.36      652.69     30.13 o 
  -1   4  10      455.35      436.40     21.60 o 
   0   4  10     1537.71     1554.41     28.93 o 
   1   4  10     1720.54     1728.99     37.41 o 
   2   4  10      140.81      128.18     13.08 o 
   3   4  10     1003.86      963.69     25.66 o 
   4   4  10      311.22      325.20     16.92 o 
   5   4  10      349.65      343.74     26.87 o 
   6   4  10     1462.23     1440.07     43.87 o 
   7   4  10       79.88       67.93     16.45 o 
   8   4  10      151.68      113.82     20.93 o 
   9   4  10      681.06      630.21     35.72 o 
  10   4  10       99.84       86.06     24.52 o 
  -5   5  10      346.38      322.45     36.42 o 
  -4   5  10       36.84       33.49     15.46 o 
  -3   5  10      210.34      246.50     24.31 o 
  -2   5  10     1009.12     1127.46     39.34 o 
  -1   5  10       10.62       14.17     11.14 o 
   0   5  10        4.75       13.38      8.20 o 
   1   5  10      837.95      881.44     27.60 o 
   2   5  10       14.28       21.42      9.02 o 
   3   5  10     1429.26     1457.00     40.96 o 
   4   5  10      243.35      243.59     17.77 o 
   5   5  10        0.12       -5.38     10.16 o 
   6   5  10     1323.06     1270.34     42.19 o 
   7   5  10      542.54      512.75     29.98 o 
   8   5  10       10.51       34.00     15.72 o 
   9   5  10      751.86      722.67     43.39 o 
  10   5  10      384.91      435.28     40.37 o 
  -5   6  10      626.11      618.39     56.00 o 
  -4   6  10       18.32       10.01     15.00 o 
  -3   6  10       79.71       65.48     16.94 o 
  -2   6  10      916.75      914.35     51.75 o 
  -1   6  10     1208.81     1186.46     39.92 o 
   0   6  10       77.66       62.18     14.45 o 
   1   6  10      597.45      604.64     22.86 o 
   2   6  10     2095.32     2110.57     44.22 o 
   3   6  10     1068.67     1069.69     27.23 o 
   4   6  10      291.52      322.66     19.20 o 
   5   6  10      328.25      320.91     24.62 o 
   6   6  10      927.32      942.77     48.36 o 
   7   6  10      600.61      568.47     31.95 o 
   8   6  10      129.59      129.90     21.35 o 
   9   6  10      680.20      720.67     43.53 o 
  -4   7  10       17.64       17.42     19.20 o 
  -3   7  10       91.26       91.85     34.75 o 
  -2   7  10     1578.34     1592.63     80.36 o 
  -1   7  10      992.70     1040.07     44.23 o 
   0   7  10      173.05      180.87     20.24 o 
   1   7  10     1799.98     1907.26     51.27 o 
   2   7  10      189.52      203.70     18.24 o 
   3   7  10       40.65       37.95     10.98 o 
   4   7  10       43.12       30.68     11.82 o 
   5   7  10      743.59      786.89     54.88 o 
   6   7  10      722.31      755.20     40.03 o 
   7   7  10      179.34      197.54     27.03 o 
   8   7  10      488.04      474.95     41.82 o 
   9   7  10      447.66      365.58     41.48 o 
  -3   8  10      285.40      289.41     38.54 o 
  -2   8  10      650.88      699.18     48.62 o 
  -1   8  10      222.39      253.71     28.11 o 
   0   8  10      789.92      819.88     41.68 o 
   1   8  10      340.63      356.64     25.38 o 
   2   8  10      321.27      315.63     25.36 o 
   3   8  10      522.96      592.65     27.92 o 
   4   8  10      511.44      518.88     28.83 o 
   5   8  10       49.46        4.81     13.38 o 
   6   8  10      475.31      539.89     42.34 o 
   7   8  10        3.68       15.88     39.19 o 
   8   8  10      674.59      669.47     49.56 o 
   9   8  10       18.19       25.11     22.92 o 
  -2   9  10       26.45       29.83     22.89 o 
  -1   9  10       28.93       26.71     21.95 o 
   0   9  10     1458.03     1494.65     78.57 o 
   1   9  10       63.91       66.87     16.79 o 
   2   9  10       55.21       55.41     16.03 o 
   3   9  10      880.57      913.81     42.53 o 
   4   9  10      148.35      149.23     23.73 o 
   5   9  10      750.40      695.45     42.50 o 
   6   9  10        3.53      -17.68     17.68 o 
   7   9  10      100.40      135.46     30.35 o 
   8   9  10      736.14      656.19     49.98 o 
  -1  10  10       48.19       28.41     21.90 o 
   0  10  10     1076.76     1041.86     61.25 o 
   1  10  10      164.68      110.20     20.15 o 
   2  10  10      212.34      218.94     33.12 o 
   3  10  10     1050.91     1073.24     48.46 o 
   4  10  10      278.36      226.86     29.02 o 
   5  10  10      838.67      845.56     39.97 o 
   6  10  10       83.85       43.78     21.40 o 
   7  10  10        6.12       -9.31     26.24 o 
   8  10  10      275.16      296.23     40.22 o 
   0  11  10     1194.07     1358.97     60.05 o 
   1  11  10      293.44      333.19     35.42 o 
   2  11  10      314.41      287.90     43.66 o 
   3  11  10      619.61      670.66     49.95 o 
   4  11  10       59.50       89.99     23.91 o 
   5  11  10     1325.38     1461.50     63.30 o 
   6  11  10       18.30       31.93     21.47 o 
   3  12  10      113.59      107.50     31.17 o 
   4  12  10        0.43       29.55     21.51 o 
  -2 -10  11      138.53      198.52     34.16 o 
  -1 -10  11       15.36       12.56     19.54 o 
   0 -10  11       37.56       43.47     25.35 o 
   1 -10  11      313.37      288.29     38.50 o 
  -4  -9  11        5.95       34.81     36.02 o 
  -3  -9  11        4.49      -10.17     20.69 o 
  -2  -9  11      294.53      312.69     37.31 o 
  -1  -9  11        0.02      -15.54     15.54 o 
   0  -9  11        1.27       -8.47     18.08 o 
   1  -9  11      287.62      280.70     36.59 o 
   2  -9  11      107.61       79.11     26.28 o 
   3  -9  11       65.72        2.71     26.54 o 
  -5  -8  11       68.27       67.68     32.52 o 
  -4  -8  11       44.55       50.98     24.40 o 
  -3  -8  11       23.81       -2.24     18.77 o 
  -2  -8  11      437.69      431.51     42.57 o 
  -1  -8  11       44.05       70.70     36.73 o 
   0  -8  11      102.00      117.59     21.97 o 
   1  -8  11      380.31      397.84     40.27 o 
   2  -8  11      263.08      254.54     34.72 o 
   3  -8  11      132.68      155.17     33.10 o 
   4  -8  11      115.58      218.79     41.32 o 
  -5  -7  11      543.51      572.89     58.37 o 
  -4  -7  11        8.18       18.84     20.70 o 
  -3  -7  11       15.28        9.01     19.11 o 
  -2  -7  11      933.18      993.45     51.89 o 
  -1  -7  11        0.39       -1.78     14.28 o 
   0  -7  11      314.17      364.58     30.22 o 
   1  -7  11      274.58      255.73     27.38 o 
   2  -7  11       75.07       89.33     20.62 o 
   3  -7  11      370.95      378.74     32.84 o 
   4  -7  11        1.98       -1.12     22.03 o 
   5  -7  11       42.51       36.52     29.63 o 
  -6  -6  11       27.48       33.90     28.53 o 
  -5  -6  11      757.23      795.47     43.30 o 
  -4  -6  11        0.89        9.80     16.62 o 
  -3  -6  11       29.38       16.09     25.83 o 
  -2  -6  11      272.96      267.67     27.34 o 
  -1  -6  11      131.26      111.97     17.37 o 
   0  -6  11      655.23      651.14     31.81 o 
   1  -6  11       16.10       19.94     13.16 o 
   2  -6  11       92.63       75.36     16.36 o 
   3  -6  11      905.77     1051.03     66.60 o 
   4  -6  11       42.98       10.28     15.68 o 
   5  -6  11       10.50       17.75     19.37 o 
   6  -6  11      235.75      234.81     35.96 o 
  -6  -5  11       40.96       11.96     18.57 o 
  -5  -5  11      963.67     1120.22     66.37 o 
  -4  -5  11        0.91        5.20     15.79 o 
  -3  -5  11       34.80       51.24     16.49 o 
  -2  -5  11      123.92      118.74     20.57 o 
  -1  -5  11       78.25       70.75     26.82 o 
   0  -5  11      270.44      259.72     21.86 o 
   1  -5  11        0.60       -4.67     10.22 o 
   2  -5  11      130.09      153.64     19.10 o 
   3  -5  11     1967.70     2109.08     56.46 o 
   4  -5  11        7.81      -10.11     14.08 o 
   5  -5  11      127.54      129.85     29.89 o 
   6  -5  11      242.61      256.47     35.85 o 
   7  -5  11      237.75      234.99     35.95 o 
  -6  -4  11       26.69       27.67     17.22 o 
  -5  -4  11     1563.70     1609.82     51.13 o 
  -4  -4  11        6.08       -2.41     12.44 o 
  -3  -4  11      419.46      411.75     38.63 o 
  -2  -4  11      389.99      385.81     28.97 o 
  -1  -4  11       52.84       65.76     16.07 o 
   0  -4  11       87.86       89.29     14.55 o 
   1  -4  11      244.56      182.95     17.92 o 
   2  -4  11      112.17       86.33     15.40 o 
   3  -4  11     1786.56     1755.68     48.86 o 
   4  -4  11       27.73       30.94     15.70 o 
   5  -4  11      241.74      224.05     26.10 o 
   6  -4  11      286.30      271.14     29.84 o 
   7  -4  11       45.28       -1.16     26.55 o 
   8  -4  11      211.06      304.60     40.85 o 
  -6  -3  11      276.20      277.82     30.76 o 
  -5  -3  11     1322.28     1314.30     46.47 o 
  -4  -3  11      259.87      246.87     23.81 o 
  -3  -3  11      310.71      266.24     23.69 o 
  -2  -3  11      100.37      103.55     16.51 o 
  -1  -3  11      159.59      161.86     29.63 o 
   0  -3  11     3633.50     3689.96     67.02 o 
   1  -3  11       67.44       50.60     11.85 o 
   2  -3  11      418.11      345.85     23.26 o 
   3  -3  11      388.08      392.03     25.01 o 
   4  -3  11      127.02      110.33     19.12 o 
   5  -3  11      171.55      206.79     24.80 o 
   6  -3  11      191.89      194.99     32.93 o 
   7  -3  11       32.33       43.72     19.47 o 
   8  -3  11      373.38      383.95     92.63 o 
  -6  -2  11      482.70      502.76     49.52 o 
  -5  -2  11      118.12      121.68     21.45 o 
  -4  -2  11      555.00      515.45     29.47 o 
  -3  -2  11     1092.58     1128.00     39.11 o 
  -2  -2  11        0.22       -1.67     10.13 o 
  -1  -2  11       48.86       42.00     11.87 o 
   0  -2  11     2458.02     2353.87     49.98 o 
   1  -2  11      112.89      116.08     14.92 o 
   2  -2  11      465.33      459.33     27.19 o 
   3  -2  11        4.25       12.30     10.31 o 
   4  -2  11      252.97      250.42     27.16 o 
   5  -2  11      965.07     1009.57     42.16 o 
   6  -2  11      120.22       84.01     29.13 o 
   7  -2  11       19.32       27.25     17.47 o 
   8  -2  11      491.56      452.41     67.19 o 
  -6  -1  11      677.77      668.32     61.30 o 
  -5  -1  11        9.52       26.95     19.94 o 
  -4  -1  11       92.40      100.81     19.93 o 
  -3  -1  11     2389.25     2462.11     58.48 o 
  -2  -1  11       51.16       42.97     12.87 o 
  -1  -1  11       40.11       36.55     11.09 o 
   0  -1  11      966.80      935.63     28.29 o 
   1  -1  11     1318.22     1250.13     34.86 o 
   2  -1  11      454.12      445.67     25.91 o 
   3  -1  11      624.22      620.12     36.51 o 
   4  -1  11        9.87        7.16     10.14 o 
   5  -1  11       97.40      139.97     20.56 o 
   6  -1  11      142.20      139.44     21.26 o 
   7  -1  11       10.43       -9.36     20.71 o 
   8  -1  11      198.84      217.90     33.68 o 
   9  -1  11       13.72       -0.63     29.93 o 
  -6   0  11      265.38      264.93     36.15 o 
  -5   0  11       12.64       11.23     18.56 o 
  -4   0  11        9.37       24.56     15.16 o 
  -3   0  11     1818.31     1759.66     78.88 o 
  -2   0  11       18.67       18.95     11.32 o 
  -1   0  11      277.30      285.00     22.32 o 
   0   0  11     1006.99      947.06     27.60 o 
   1   0  11      756.25      749.77     31.22 o 
   2   0  11      698.58      678.17     25.43 o 
   3   0  11      491.43      468.69     25.21 o 
   4   0  11        5.19        3.60     10.21 o 
   5   0  11      413.16      418.97     28.15 o 
   6   0  11      415.01      435.27     30.55 o 
   7   0  11       28.20       39.73     20.95 o 
   8   0  11      692.37      642.01     46.65 o 
   9   0  11       12.32        7.56     19.35 o 
  -6   1  11      432.58      491.64     77.74 o 
  -5   1  11      194.92      141.17     27.25 o 
  -4   1  11       17.43       21.60     18.59 o 
  -3   1  11      807.66      864.95     38.19 o 
  -2   1  11      140.38      167.85     34.42 o 
  -1   1  11      727.50      719.00     32.58 o 
   0   1  11      832.98      824.90     25.98 o 
   1   1  11      358.66      318.02     23.63 o 
   2   1  11     1595.43     1496.18     34.36 o 
   3   1  11       70.55       83.39     13.67 o 
   4   1  11        6.87       -0.23      8.69 o 
   5   1  11      990.01     1058.03     34.85 o 
   6   1  11      143.60      108.32     19.20 o 
   7   1  11      284.94      271.12     27.64 o 
   8   1  11      230.90      242.75     27.71 o 
   9   1  11        0.36       -0.25     16.38 o 
  -6   2  11      390.49      369.80     42.74 o 
  -5   2  11        5.16        5.69     18.25 o 
  -4   2  11      134.34      133.51     27.02 o 
  -3   2  11      109.25       72.44     26.78 o 
  -2   2  11        1.01      -10.81     10.81 o 
  -1   2  11      689.42      714.38     36.64 o 
   0   2  11      121.03      119.17     14.87 o 
   1   2  11       67.95       45.68      8.37 o 
   2   2  11     4021.07     3987.91     51.83 o 
   3   2  11        9.55        6.52      8.36 o 
   4   2  11        9.99       -3.40      8.25 o 
   5   2  11     1770.00     1716.91     59.39 o 
   6   2  11       44.44       35.55     14.02 o 
   7   2  11      618.64      561.92     34.00 o 
   8   2  11       43.56       36.30     16.51 o 
   9   2  11       66.58       53.40     18.25 o 
  -5   3  11       89.77      103.90     27.47 o 
  -4   3  11     1108.33     1185.12     48.79 o 
  -3   3  11      242.48      239.34     26.45 o 
  -2   3  11      223.53      258.18     25.30 o 
  -1   3  11     1403.90     1460.76     36.91 o 
   0   3  11       42.94       43.96      9.62 o 
   1   3  11      271.91      251.93     15.21 o 
   2   3  11     4447.51     4265.65     55.29 o 
   3   3  11       40.85       28.22      7.87 o 
   4   3  11      400.34      413.47     20.86 o 
   5   3  11      977.96     1019.89     90.81 o 
   6   3  11        9.03        0.24     12.92 o 
   7   3  11       95.48       80.05     20.36 o 
   8   3  11        1.49        5.83     14.63 o 
   9   3  11       22.02       -8.22     15.11 o 
  -5   4  11      159.77      111.13     24.60 o 
  -4   4  11      642.34      584.77     33.39 o 
  -3   4  11      400.85      394.04     28.28 o 
  -2   4  11        7.27       22.26     12.55 o 
  -1   4  11      209.68      219.65     20.15 o 
   0   4  11      165.67      175.03     14.83 o 
   1   4  11       15.60       14.40      7.72 o 
   2   4  11     3564.22     3524.80     58.45 o 
   3   4  11      212.70      197.80     13.96 o 
   4   4  11      132.80      149.08     15.19 o 
   5   4  11      373.59      437.66     41.68 o 
   6   4  11        6.44       16.66     12.61 o 
   7   4  11     1515.01     1566.22     49.27 o 
   8   4  11      590.70      656.46     35.67 o 
   9   4  11        5.78        2.95     15.72 o 
  -5   5  11       34.73       13.04     16.90 o 
  -4   5  11      599.78      620.42     35.18 o 
  -3   5  11       15.38       10.57     15.07 o 
  -2   5  11        0.07       20.30     12.73 o 
  -1   5  11     1870.33     1871.84     71.27 o 
   0   5  11        1.53        1.24      8.65 o 
   1   5  11       89.23      109.07     14.08 o 
   2   5  11     2015.86     1946.34     46.03 o 
   3   5  11      473.26      478.49     19.08 o 
   4   5  11      244.39      231.46     25.36 o 
   5   5  11      304.50      310.81     23.64 o 
   6   5  11       50.81       60.90     15.84 o 
   7   5  11     1740.43     1715.72     52.13 o 
   8   5  11      704.69      629.25     34.88 o 
   9   5  11        1.10       -2.96     16.15 o 
  -4   6  11      289.14      315.80     30.30 o 
  -3   6  11       22.58        9.88     14.57 o 
  -2   6  11       20.80        3.17     13.96 o 
  -1   6  11     1124.92     1178.64     41.34 o 
   0   6  11      237.15      184.89     20.88 o 
   1   6  11     2139.59     2182.93     40.45 o 
   2   6  11        6.23       -0.09      9.68 o 
   3   6  11      616.08      667.98     24.40 o 
   4   6  11     1851.13     1870.64     41.14 o 
   5   6  11      231.83      263.74     24.06 o 
   6   6  11      196.26      200.87     22.60 o 
   7   6  11      234.22      254.30     37.18 o 
   8   6  11       56.20       41.45     18.50 o 
   9   6  11       22.33       49.75     21.61 o 
  -3   7  11      570.76      487.97     38.00 o 
  -2   7  11       47.90       26.61     20.06 o 
  -1   7  11      555.48      555.00     41.50 o 
   0   7  11      198.31      214.08     22.51 o 
   1   7  11      407.42      449.93     23.18 o 
   2   7  11       48.30       67.93     13.20 o 
   3   7  11       28.66        8.18     10.23 o 
   4   7  11      267.74      288.88     21.41 o 
   5   7  11      371.11      382.79     31.29 o 
   6   7  11        4.17       -9.91     15.82 o 
   7   7  11      179.63      189.35     26.89 o 
   8   7  11      336.93      254.55     34.82 o 
   9   7  11       55.78       46.56     25.19 o 
  -3   8  11      104.39      107.47     25.11 o 
  -2   8  11        6.70        5.92     20.97 o 
  -1   8  11      431.30      477.71     47.11 o 
   0   8  11      353.26      367.89     51.83 o 
   1   8  11     1902.76     1941.84     48.77 o 
   2   8  11      256.13      228.58     28.43 o 
   3   8  11        7.60        2.09     11.06 o 
   4   8  11      925.35      970.41     38.58 o 
   5   8  11       35.96       32.75     19.27 o 
   6   8  11       21.82       -5.06     16.52 o 
   7   8  11      940.74      953.76     56.88 o 
   8   8  11      112.53       58.69     25.85 o 
  -2   9  11       84.67       84.60     31.13 o 
  -1   9  11      289.32      290.06     51.66 o 
   0   9  11       91.22      104.89     23.36 o 
   1   9  11     1877.80     2016.77     99.46 o 
   2   9  11       25.78       18.85     17.45 o 
   3   9  11        4.17        0.72     21.05 o 
   4   9  11      512.55      479.79     36.48 o 
   5   9  11        1.15       17.22     20.44 o 
   6   9  11      118.04       89.83     25.71 o 
   7   9  11      161.70      159.90     45.64 o 
   8   9  11        4.26       10.41     23.04 o 
   0  10  11       63.96       79.21     23.73 o 
   1  10  11      591.36      629.46     39.89 o 
   2  10  11       24.85       32.95     23.07 o 
   3  10  11        7.14        0.56     17.10 o 
   4  10  11      859.69      853.04     45.12 o 
   5  10  11       15.38       22.37     20.05 o 
   6  10  11       46.44       54.60     22.48 o 
   7  10  11      174.10      215.77     35.22 o 
   1  11  11      151.42      152.67     31.27 o 
   2  11  11       47.88       36.33     33.76 o 
   3  11  11        0.65        9.57     19.20 o 
   4  11  11     1054.19     1041.85     52.36 o 
   5  11  11        4.87      -11.12     18.19 o 
   6  11  11      230.17      256.72     43.33 o 
  -3  -9  12      556.66      630.70     86.34 o 
  -2  -9  12      524.67      532.24     49.30 o 
  -1  -9  12      272.96      247.23     35.78 o 
   0  -9  12       40.11       15.23     22.87 o 
   1  -9  12        2.32        8.94     21.58 o 
   2  -9  12       13.78       -4.58     22.20 o 
  -4  -8  12      352.27      366.29     70.68 o 
  -3  -8  12      289.97      225.72     34.49 o 
  -2  -8  12      243.46      221.22     43.38 o 
  -1  -8  12      223.14      316.54     37.30 o 
   0  -8  12        0.01        9.02     19.20 o 
   1  -8  12       23.85       10.33     20.21 o 
   2  -8  12       32.52       23.95     30.21 o 
   3  -8  12       27.78       31.28     23.76 o 
   4  -8  12       26.76       37.97     51.46 o 
  -5  -7  12       15.20       38.88     42.89 o 
  -4  -7  12      307.96      342.55     54.59 o 
  -3  -7  12        4.52       17.20     21.03 o 
  -2  -7  12        2.77       31.57     20.42 o 
  -1  -7  12      422.19      453.99     80.32 o 
   0  -7  12        1.94      -13.84     13.84 o 
   1  -7  12      207.21      171.78     24.97 o 
   2  -7  12      145.29      137.60     23.62 o 
   3  -7  12       26.29       15.63     21.05 o 
   4  -7  12       40.97       46.71     23.96 o 
   5  -7  12       13.72      -12.82     24.34 o 
  -5  -6  12      104.58       51.86     24.88 o 
  -4  -6  12      472.05      488.08     36.46 o 
  -3  -6  12      125.47      118.15     23.23 o 
  -2  -6  12       16.15        9.02     15.97 o 
  -1  -6  12      654.79      689.26     56.70 o 
   0  -6  12       54.14       29.27     14.69 o 
   1  -6  12      235.92      244.74     23.68 o 
   2  -6  12      105.37       93.39     24.95 o 
   3  -6  12      372.40      319.83     31.28 o 
   4  -6  12      250.50      210.83     34.13 o 
   5  -6  12        5.20       10.60     20.53 o 
   6  -6  12       35.45       13.13     21.35 o 
  -5  -5  12      283.42      266.45     31.16 o 
  -4  -5  12      185.80      173.94     25.91 o 
  -3  -5  12      391.40      375.66     33.15 o 
  -2  -5  12      802.24      880.06     42.17 o 
  -1  -5  12      202.11      229.26     25.91 o 
   0  -5  12      153.54      112.77     17.44 o 
   1  -5  12      577.33      625.76     37.80 o 
   2  -5  12      222.62      240.15     25.39 o 
   3  -5  12      165.87      164.26     23.40 o 
   4  -5  12     1112.00     1077.43     46.97 o 
   5  -5  12       15.05        1.26     16.53 o 
   6  -5  12        1.31        2.19     20.46 o 
   7  -5  12      181.30      138.86     31.41 o 
  -6  -4  12      161.27      168.40     25.09 o 
  -5  -4  12        0.77       -4.31     15.11 o 
  -4  -4  12      466.44      493.64     31.17 o 
  -3  -4  12      492.99      453.09     33.39 o 
  -2  -4  12      315.66      276.93     27.18 o 
  -1  -4  12      161.61      169.72     26.99 o 
   0  -4  12       42.52       40.92     13.39 o 
   1  -4  12      160.25      143.32     26.74 o 
   2  -4  12      811.82      843.40     35.23 o 
   3  -4  12      127.61       75.22     16.23 o 
   4  -4  12     1552.17     1612.50     54.98 o 
   5  -4  12       18.52       23.88     16.77 o 
   6  -4  12        0.75       30.58     19.05 o 
   7  -4  12      124.99      209.91     33.01 o 
  -6  -3  12       76.63       38.47     17.94 o 
  -5  -3  12      180.07      182.31     38.72 o 
  -4  -3  12     1103.73     1166.26     43.58 o 
  -3  -3  12       14.39        2.72     12.93 o 
  -2  -3  12      172.07      185.57     25.25 o 
  -1  -3  12      289.39      313.98     27.40 o 
   0  -3  12        1.95       -3.48      9.58 o 
   1  -3  12       35.58       16.09     11.21 o 
   2  -3  12        4.72        5.42     11.65 o 
   3  -3  12        3.10        6.49     11.85 o 
   4  -3  12     1577.53     1753.75     50.23 o 
   5  -3  12      219.33      191.98     45.60 o 
   6  -3  12       29.87       58.95     19.16 o 
   7  -3  12      105.89      122.88     26.99 o 
   8  -3  12       17.20       -3.26     27.35 o 
  -6  -2  12        0.67       -3.28     17.39 o 
  -5  -2  12      180.29      202.14     24.24 o 
  -4  -2  12      709.34      715.76     34.58 o 
  -3  -2  12       16.60        7.87     15.65 o 
  -2  -2  12      630.94      698.95     31.95 o 
  -1  -2  12      661.49      627.40     39.50 o 
   0  -2  12      134.84      117.48     18.05 o 
   1  -2  12      451.53      453.17     24.50 o 
   2  -2  12        8.91        7.47     12.38 o 
   3  -2  12        9.06        1.58     11.28 o 
   4  -2  12        5.16        4.53     12.50 o 
   5  -2  12       35.34       31.16     16.51 o 
   6  -2  12      460.12      437.43     35.90 o 
   7  -2  12      228.37      224.15     28.05 o 
   8  -2  12        6.98       -7.28     20.84 o 
  -6  -1  12       27.39        9.84     23.88 o 
  -5  -1  12      362.77      345.02     33.60 o 
  -4  -1  12      264.44      292.50     26.20 o 
  -3  -1  12      240.56      232.20     22.80 o 
  -2  -1  12     1581.79     1502.06     45.15 o 
  -1  -1  12      331.47      307.27     22.90 o 
   0  -1  12      190.48      160.53     22.54 o 
   1  -1  12     3589.23     3626.80     66.54 o 
   2  -1  12        0.29       14.32     12.39 o 
   3  -1  12      528.87      552.77     27.85 o 
   4  -1  12      170.56      178.99     19.73 o 
   5  -1  12      381.66      402.03     54.41 o 
   6  -1  12      169.66      168.65     24.11 o 
   7  -1  12      294.01      324.73     37.56 o 
   8  -1  12        0.24       15.86     21.48 o 
   9  -1  12      412.79      409.41     78.91 o 
  -6   0  12      101.36       96.84     28.44 o 
  -5   0  12     1067.83     1096.77     58.29 o 
  -4   0  12      232.12      281.42     37.49 o 
  -3   0  12      480.37      437.31     31.49 o 
  -2   0  12     3100.37     3062.94     80.64 o 
  -1   0  12       78.62       46.43     12.84 o 
   0   0  12        2.50       -4.14      9.06 o 
   1   0  12     2045.45     2101.28     43.76 o 
   2   0  12      299.51      311.27     24.29 o 
   3   0  12      979.74     1029.32     36.30 o 
   4   0  12       43.68       14.45     11.80 o 
   5   0  12       32.37       33.23     14.78 o 
   6   0  12      153.93      172.87     24.27 o 
   7   0  12       22.48       17.82     20.22 o 
   8   0  12        5.60       32.22     22.72 o 
   9   0  12      943.76      930.45     50.85 o 
  -5   1  12      311.27      330.81     39.13 o 
  -4   1  12       66.72       14.56     21.49 o 
  -3   1  12      115.67       93.74     19.18 o 
  -2   1  12     2729.21     2694.44     68.35 o 
  -1   1  12        3.27       -0.11     10.79 o 
   0   1  12        2.92       -9.10      9.10 o 
   1   1  12      638.28      616.83     23.78 o 
   2   1  12      280.22      289.98     21.13 o 
   3   1  12     1035.38      953.16     34.41 o 
   4   1  12       65.14       55.21     13.75 o 
   5   1  12      195.93      239.23     24.42 o 
   6   1  12      604.34      611.57     63.82 o 
   7   1  12       12.99       22.92     20.37 o 
   8   1  12      283.04      210.25     32.95 o 
   9   1  12      351.53      371.13     37.01 o 
  -5   2  12      606.24      653.17     66.75 o 
  -4   2  12      178.58      132.27     28.24 o 
  -3   2  12      320.69      314.74     51.42 o 
  -2   2  12      941.79      898.72     39.25 o 
  -1   2  12        9.06       -7.20     11.42 o 
   0   2  12      512.85      514.33     26.25 o 
   1   2  12      776.45      812.85     26.99 o 
   2   2  12      167.77      156.21     14.93 o 
   3   2  12     1403.82     1376.17     44.36 o 
   4   2  12      156.40       89.99     22.91 o 
   5   2  12        1.38       -2.60     11.98 o 
   6   2  12     1060.98     1049.73     43.34 o 
   7   2  12        7.38        1.25     15.14 o 
   8   2  12      107.93       71.17     19.63 o 
   9   2  12      114.59       75.73     20.83 o 
  -5   3  12      888.28      956.07     56.48 o 
  -4   3  12       49.36       17.69     20.86 o 
  -3   3  12      100.63       95.89     23.80 o 
  -2   3  12      148.21      137.27     35.08 o 
  -1   3  12      231.09      250.76     29.59 o 
   0   3  12      500.41      504.54     25.80 o 
   1   3  12      173.04      181.85     20.18 o 
   2   3  12       27.60       23.70      8.28 o 
   3   3  12     1674.37     1752.57     37.65 o 
   4   3  12      108.81      115.23     18.46 o 
   5   3  12       61.93       42.16     14.92 o 
   6   3  12      842.82      887.55     40.51 o 
   7   3  12       25.03       10.73     15.93 o 
   8   3  12       62.10       91.39     20.04 o 
   9   3  12       44.85       64.31     20.90 o 
  -5   4  12      901.40     1043.54    105.78 o 
  -4   4  12       63.77       41.18     23.83 o 
  -3   4  12      620.37      566.27     36.72 o 
  -2   4  12      668.23      671.33     37.87 o 
  -1   4  12      184.13      191.48     24.26 o 
   0   4  12       45.46       23.83      9.69 o 
   1   4  12      118.18      122.29     12.47 o 
   2   4  12      187.31      151.94     14.35 o 
   3   4  12     2246.71     2277.76     41.95 o 
   4   4  12      253.44      227.70     19.13 o 
   5   4  12       31.79       33.78     14.80 o 
   6   4  12      822.54      789.21     38.61 o 
   7   4  12       27.59       15.33     14.22 o 
   8   4  12      104.14       87.15     19.71 o 
   9   4  12       14.82      -15.80     15.80 o 
  -4   5  12       72.67       81.84     23.04 o 
  -3   5  12      753.46      772.60     37.69 o 
  -2   5  12       53.66       49.25     16.34 o 
  -1   5  12        6.56        7.72     12.57 o 
   0   5  12      755.73      777.06     29.82 o 
   1   5  12      875.62      890.39     26.05 o 
   2   5  12       44.34       43.54     11.91 o 
   3   5  12     2083.72     2042.01     46.36 o 
   4   5  12        1.53       12.07     10.96 o 
   5   5  12       28.06       26.82     17.91 o 
   6   5  12      790.89      748.29     34.98 o 
   7   5  12        5.40       12.05     16.81 o 
   8   5  12      214.49      195.74     24.93 o 
   9   5  12      271.94      305.35     31.96 o 
  -3   6  12      913.81      813.56     39.83 o 
  -2   6  12      161.64      146.27     21.12 o 
  -1   6  12        0.24      -12.33     12.33 o 
   0   6  12     1820.57     1923.86     52.59 o 
   1   6  12       49.93       53.05     11.76 o 
   2   6  12        2.75        6.77     10.55 o 
   3   6  12      224.85      262.12     23.06 o 
   4   6  12        0.92      -10.93     10.93 o 
   5   6  12       11.98       31.89     14.81 o 
   6   6  12      923.39      901.45     38.89 o 
   7   6  12       92.45       84.27     19.05 o 
   8   6  12      941.10      955.83     43.71 o 
   9   6  12      568.47      520.41     37.51 o 
  -3   7  12      353.86      394.99     37.10 o 
  -2   7  12        0.25       -7.04     15.60 o 
  -1   7  12       16.11        4.56     15.74 o 
   0   7  12     1318.73     1430.73     52.72 o 
   1   7  12      433.88      446.94     36.91 o 
   2   7  12      689.66      726.29     27.30 o 
   3   7  12       17.90       47.44     13.16 o 
   4   7  12      373.86      358.60     27.89 o 
   5   7  12       45.68       42.51     17.74 o 
   6   7  12      902.17      896.23     44.84 o 
   7   7  12      172.77      182.22     26.87 o 
   8   7  12      691.74      694.06     61.65 o 
   9   7  12        2.27       -1.01     22.17 o 
  -2   8  12       22.24       15.13     22.37 o 
  -1   8  12        2.05      -19.08     19.08 o 
   0   8  12      549.21      657.20     40.03 o 
   1   8  12      195.50      167.45     23.96 o 
   2   8  12      300.33      294.53     25.62 o 
   3   8  12      125.48      156.62     20.59 o 
   4   8  12       64.61       72.12     19.11 o 
   5   8  12      499.48      541.04     37.38 o 
   6   8  12       17.73       20.90     18.21 o 
   7   8  12      118.01       79.58     26.74 o 
   8   8  12      706.13      731.43     52.03 o 
  -1   9  12        1.85       13.05     21.88 o 
   0   9  12      495.86      494.32     38.64 o 
   1   9  12       18.90       24.91     17.63 o 
   2   9  12       35.82       49.07     19.82 o 
   3   9  12      334.88      311.04     31.98 o 
   4   9  12       19.86        0.64     13.57 o 
   5   9  12     1086.44     1050.74     49.03 o 
   6   9  12       10.46      -12.23     24.45 o 
   7   9  12       19.17      -10.01     22.11 o 
   0  10  12      394.65      403.62     38.22 o 
   1  10  12       49.50       65.75     22.29 o 
   2  10  12      199.47      227.05     30.12 o 
   3  10  12      108.24      110.60     24.84 o 
   4  10  12        9.03        4.42     18.69 o 
   5  10  12      738.37      754.92     63.14 o 
   6  10  12      137.83       88.26     23.96 o 
   3  11  12        0.28      -19.21     19.21 o 
   4  11  12        0.35       -6.72     27.57 o 
   0  -9  13      211.96      224.37     45.91 o 
  -3  -8  13      143.93       69.87     26.50 o 
  -2  -8  13       62.66       32.93     23.20 o 
  -1  -8  13       13.54       11.32     21.99 o 
   0  -8  13      417.75      428.41     53.57 o 
   1  -8  13       16.76       10.21     22.48 o 
   2  -8  13       21.59       -5.48     20.58 o 
   3  -8  13      120.32      140.48     32.16 o 
  -4  -7  13        7.31       41.14     32.08 o 
  -3  -7  13      307.73      226.37     33.94 o 
  -2  -7  13        6.02      -12.35     17.37 o 
  -1  -7  13       70.18       28.39     22.68 o 
   0  -7  13      431.17      425.60     52.35 o 
   1  -7  13       45.01       36.58     19.16 o 
   2  -7  13        6.67        5.27     16.59 o 
   3  -7  13      194.89      247.42     35.62 o 
   4  -7  13       10.21       34.74     23.65 o 
  -4  -6  13        8.90       23.63     19.84 o 
  -3  -6  13      621.42      546.20     38.76 o 
  -2  -6  13        4.84        6.63     16.63 o 
  -1  -6  13       31.18       40.92     18.36 o 
   0  -6  13      570.68      554.85     42.88 o 
   1  -6  13       10.65       13.34     14.93 o 
   2  -6  13       10.93        9.41     14.73 o 
   3  -6  13      443.31      387.26     31.02 o 
   4  -6  13      104.12       69.78     22.12 o 
   5  -6  13       93.36      126.00     25.55 o 
  -5  -5  13      163.87      141.94     28.12 o 
  -4  -5  13       19.15       34.68     18.82 o 
  -3  -5  13      157.88      125.50     24.41 o 
  -2  -5  13        1.18       -3.65     18.07 o 
  -1  -5  13        3.10       -3.71     14.53 o 
   0  -5  13      249.53      248.07     26.72 o 
   1  -5  13        4.68        9.04     15.12 o 
   2  -5  13       77.60       64.47     17.53 o 
   3  -5  13      420.40      516.13     33.83 o 
   4  -5  13      290.89      189.56     26.52 o 
   5  -5  13       38.12       44.12     19.81 o 
   6  -5  13      153.76      100.09     50.13 o 
  -5  -4  13        4.03        2.40     15.76 o 
  -4  -4  13      204.54      237.04     35.07 o 
  -3  -4  13       35.25       43.36     18.48 o 
  -2  -4  13       36.92        3.32     24.84 o 
  -1  -4  13      277.74      369.38     36.97 o 
   0  -4  13     1447.05     1447.98     51.03 o 
   1  -4  13      478.57      483.51     31.92 o 
   2  -4  13        2.63       -7.25     12.52 o 
   3  -4  13      181.16      196.34     22.53 o 
   4  -4  13       82.54       47.08     18.06 o 
   5  -4  13      243.67      223.77     28.90 o 
   6  -4  13       78.42       53.88     20.80 o 
   7  -4  13        1.57       -2.74     21.91 o 
  -5  -3  13        2.91       -2.09     15.45 o 
  -4  -3  13        0.37        3.15     13.92 o 
  -3  -3  13      183.27      243.24     28.38 o 
  -2  -3  13       77.60       95.08     20.09 o 
  -1  -3  13      432.10      431.46     31.78 o 
   0  -3  13      380.55      402.54     29.50 o 
   1  -3  13       10.98       16.98     13.59 o 
   2  -3  13      174.78      163.92     19.78 o 
   3  -3  13       21.13       17.98     13.43 o 
   4  -3  13      297.09      258.65     24.54 o 
   5  -3  13      690.26      795.69     41.73 o 
   6  -3  13        0.31       -0.54     17.07 o 
   7  -3  13       18.37       -0.27     18.94 o 
  -5  -2  13        3.22       20.26     16.92 o 
  -4  -2  13      258.33      257.72     26.34 o 
  -3  -2  13      946.13      965.49     39.91 o 
  -2  -2  13      127.89      117.70     21.61 o 
  -1  -2  13      140.22      136.25     20.51 o 
   0  -2  13        4.79       -1.20     11.86 o 
   1  -2  13       59.71       42.12     14.75 o 
   2  -2  13      713.17      706.85     35.26 o 
   3  -2  13      103.84      124.99     27.87 o 
   4  -2  13       54.15       41.04     15.32 o 
   5  -2  13      281.61      338.12     31.73 o 
   6  -2  13        3.89        2.19     16.19 o 
   7  -2  13       13.18       16.22     22.12 o 
   8  -2  13      277.66      345.87     42.27 o 
  -5  -1  13       53.31       67.56     24.95 o 
  -4  -1  13      128.96       95.06     19.50 o 
  -3  -1  13     1527.15     1451.90     50.44 o 
  -2  -1  13      224.64      239.83     23.27 o 
  -1  -1  13      369.21      355.45     25.97 o 
   0  -1  13      555.51      621.64     29.64 o 
   1  -1  13       13.49       13.74     11.21 o 
   2  -1  13       53.21       35.82     14.42 o 
   3  -1  13       78.12       82.74     19.92 o 
   4  -1  13       39.49       39.15     14.70 o 
   5  -1  13      179.75      199.36     24.95 o 
   6  -1  13      114.88      165.22     29.13 o 
   7  -1  13      193.96      232.86     34.66 o 
   8  -1  13      736.61      769.09     52.32 o 
  -5   0  13      463.48      442.86     44.39 o 
  -4   0  13        5.78       10.72     19.16 o 
  -3   0  13     1952.70     1905.53     54.55 o 
  -2   0  13      175.01      198.31     21.18 o 
  -1   0  13     1236.31     1224.79     41.05 o 
   0   0  13      855.37      817.76     33.50 o 
   1   0  13       29.58       18.79     10.47 o 
   2   0  13      251.83      286.44     29.46 o 
   3   0  13      628.85      678.26     43.35 o 
   4   0  13      126.79      133.21     18.79 o 
   5   0  13      559.18      585.35     34.88 o 
   6   0  13      149.58      197.05     25.71 o 
   7   0  13      116.95      147.74     28.65 o 
   8   0  13      455.67      349.65     41.53 o 
  -5   1  13       10.31        7.87     22.01 o 
  -4   1  13       44.08       55.81     26.50 o 
  -3   1  13      656.16      676.46     45.39 o 
  -2   1  13       99.01      102.02     19.37 o 
  -1   1  13     1076.47     1041.98     41.24 o 
   0   1  13      142.68      159.78     18.43 o 
   1   1  13       18.69       13.68      9.84 o 
   2   1  13      674.92      668.70     35.41 o 
   3   1  13      205.29      207.87     23.13 o 
   4   1  13      369.86      404.23     26.68 o 
   5   1  13      691.84      681.80     33.28 o 
   6   1  13      264.42      214.72     46.84 o 
   7   1  13      239.31      240.78     34.14 o 
   8   1  13      157.69      119.59     43.82 o 
   9   1  13       74.03       50.64     24.28 o 
  -5   2  13       14.96      -19.37     22.52 o 
  -4   2  13      921.20      909.87     80.09 o 
  -3   2  13        4.68        9.10     19.16 o 
  -2   2  13       12.72        5.18     16.18 o 
  -1   2  13      875.71      936.19     41.08 o 
   0   2  13        5.31        2.57     11.66 o 
   1   2  13      332.22      308.16     23.13 o 
   2   2  13      801.32      842.41     32.33 o 
   3   2  13       52.03       43.41     13.92 o 
   4   2  13       73.04       59.68     21.08 o 
   5   2  13      290.68      268.61     24.01 o 
   6   2  13      122.45      105.49     25.13 o 
   7   2  13      159.31      213.29     32.54 o 
   8   2  13      184.81      143.85     26.13 o 
   9   2  13       60.92       90.37     26.22 o 
  -4   3  13      469.64      475.34     45.38 o 
  -3   3  13       24.18       23.09     19.86 o 
  -2   3  13       92.36      105.14     53.22 o 
  -1   3  13      296.77      285.85     26.90 o 
   0   3  13       26.54       24.53     12.19 o 
   1   3  13      474.02      484.44     31.15 o 
   2   3  13     2196.78     2213.33     47.12 o 
   3   3  13      533.69      552.20     25.84 o 
   4   3  13      169.37      181.75     20.08 o 
   5   3  13      298.85      342.37     37.72 o 
   6   3  13       12.44       10.85     18.60 o 
   7   3  13      785.40      844.71     52.25 o 
   8   3  13       17.82       -2.42     18.65 o 
   9   3  13        1.09        3.79     26.00 o 
  -4   4  13      398.79      467.38     45.96 o 
  -3   4  13      195.41      169.08     45.24 o 
  -2   4  13      761.91      649.19     37.71 o 
  -1   4  13      410.13      423.33     32.94 o 
   0   4  13      793.86      863.92     36.47 o 
   1   4  13      136.44      107.58     16.50 o 
   2   4  13     2916.40     2972.49     51.87 o 
   3   4  13      862.91      817.92     30.21 o 
   4   4  13      837.53      800.31     63.39 o 
   5   4  13       68.45       62.61     16.36 o 
   6   4  13       50.33        4.69     20.80 o 
   7   4  13      989.34     1004.50     53.28 o 
   8   4  13      270.38      267.45     28.50 o 
   9   4  13        0.30        7.88     18.77 o 
  -3   5  13       30.09       11.11     23.60 o 
  -2   5  13      795.81      803.67     42.03 o 
  -1   5  13      556.48      573.85     50.10 o 
   0   5  13      462.57      502.75     28.97 o 
   1   5  13       27.85        9.42     10.58 o 
   2   5  13      501.61      493.43     22.66 o 
   3   5  13      587.99      617.93     31.54 o 
   4   5  13      987.25     1081.72     39.43 o 
   5   5  13        2.39       17.32     14.15 o 
   6   5  13        0.84        4.61     14.28 o 
   7   5  13       85.33       71.79     19.41 o 
   8   5  13       30.96       27.40     17.78 o 
   9   5  13      332.00      344.35     33.82 o 
  -3   6  13        0.48        0.28     17.82 o 
  -2   6  13      390.98      436.42     37.63 o 
  -1   6  13      428.28      416.13     37.24 o 
   0   6  13      698.67      769.37     40.74 o 
   1   6  13      142.65      115.73     17.10 o 
   2   6  13      924.98      925.51     40.75 o 
   3   6  13      326.94      298.14     24.76 o 
   4   6  13      185.40      223.96     23.11 o 
   5   6  13       33.53       23.00     15.23 o 
   6   6  13      156.79      141.90     24.35 o 
   7   6  13      114.02      140.56     21.77 o 
   8   6  13       20.45       -1.26     16.07 o 
  -2   7  13      322.45      338.88     35.18 o 
  -1   7  13      108.78       96.73     22.46 o 
   0   7  13        0.75      -12.97     16.39 o 
   1   7  13      694.02      760.60     39.12 o 
   2   7  13       70.45       52.85     16.32 o 
   3   7  13      143.46      139.08     21.27 o 
   4   7  13       50.16       45.58     21.44 o 
   5   7  13       16.55        3.10     16.38 o 
   6   7  13      437.63      432.56     37.07 o 
   7   7  13      288.89      328.20     34.70 o 
   8   7  13      109.09      148.05     28.71 o 
  -1   8  13       16.45       -2.02     18.57 o 
   0   8  13       26.72       10.14     17.77 o 
   1   8  13     1259.43     1372.85     57.79 o 
   2   8  13        5.03       17.58     14.26 o 
   3   8  13       50.89       59.17     16.87 o 
   4   8  13      142.35      155.95     25.35 o 
   5   8  13      189.35      164.29     26.16 o 
   6   8  13      208.81      211.12     34.25 o 
   7   8  13      309.78      325.94     34.16 o 
   8   8  13      147.93      130.98     31.36 o 
   0   9  13        0.25        8.27     17.93 o 
   1   9  13      499.27      501.75     40.03 o 
   2   9  13        1.10        0.11     17.08 o 
   3   9  13      577.66      629.37     39.41 o 
   4   9  13      224.69      253.44     30.33 o 
   5   9  13      134.28      109.11     24.48 o 
   6   9  13      587.72      614.01     43.52 o 
   7   9  13      220.52      182.80     37.02 o 
   2  10  13       10.68      -20.96     20.96 o 
   3  10  13      328.68      374.58     37.42 o 
   4  10  13      451.62      456.99     57.58 o 
   5  10  13        0.44      -16.49     22.22 o 
  -1  -8  14      507.45      420.53     73.48 o 
   0  -8  14        0.25       -6.57     50.60 o 
   1  -8  14      131.56      145.20     44.48 o 
  -2  -7  14       31.47       34.05     23.88 o 
  -1  -7  14      433.61      411.10     96.06 o 
   0  -7  14        1.18       -5.86     23.26 o 
   1  -7  14      313.18      376.26     35.44 o 
   2  -7  14        4.36       22.37     22.90 o 
   3  -7  14        0.53        6.04     21.17 o 
  -3  -6  14        0.92      -15.26     17.55 o 
  -2  -6  14       43.84       38.80     20.71 o 
  -1  -6  14       11.51       -0.13     17.88 o 
   0  -6  14       47.57       15.58     21.30 o 
   1  -6  14      398.20      372.14     30.21 o 
   2  -6  14       12.41       20.64     15.97 o 
   3  -6  14       21.39       33.92     17.70 o 
   4  -6  14      361.09      339.49     35.23 o 
   5  -6  14       25.01       44.37     23.44 o 
  -4  -5  14      280.62      299.98     33.92 o 
  -3  -5  14        3.85       33.91     19.43 o 
  -2  -5  14      739.70      737.05     51.58 o 
  -1  -5  14       30.71       19.27     16.98 o 
   0  -5  14       93.24       72.09     26.56 o 
   1  -5  14      526.11      642.35     36.93 o 
   2  -5  14       39.31       32.18     16.87 o 
   3  -5  14        0.02       -3.44     14.34 o 
   4  -5  14      436.23      462.33     38.56 o 
   5  -5  14       16.72       16.92     19.42 o 
  -4  -4  14      153.46      114.61     28.48 o 
  -3  -4  14        2.10        5.77     16.41 o 
  -2  -4  14      302.75      311.65     32.09 o 
  -1  -4  14       20.07        0.97     15.32 o 
   0  -4  14        0.17      -10.34     17.88 o 
   1  -4  14      375.51      401.10     57.75 o 
   2  -4  14       27.14       17.96     14.38 o 
   3  -4  14       24.57       -0.61     14.25 o 
   4  -4  14      546.03      528.36     39.91 o 
   5  -4  14       14.15       -3.56     17.21 o 
   6  -4  14       14.15       21.48     20.89 o 
  -4  -3  14       19.82       25.91     16.55 o 
  -3  -3  14       17.65       26.99     15.51 o 
  -2  -3  14      272.80      262.57     60.41 o 
  -1  -3  14        2.15      -10.37     13.94 o 
   0  -3  14       15.75       10.39     14.50 o 
   1  -3  14      627.57      762.64     50.37 o 
   2  -3  14       60.17       57.89     17.05 o 
   3  -3  14       76.42       55.17     16.56 o 
   4  -3  14      358.71      394.93     30.62 o 
   5  -3  14       27.31       40.40     19.12 o 
   6  -3  14      205.74      228.41     29.89 o 
   7  -3  14       26.23       20.61     20.85 o 
  -4  -2  14       14.90        4.67     15.48 o 
  -3  -2  14       39.02       17.39     15.54 o 
  -2  -2  14      533.39      562.08     32.58 o 
  -1  -2  14        0.03       -0.58     14.16 o 
   0  -2  14      551.44      506.54     40.17 o 
   1  -2  14      948.91      964.36     50.94 o 
   2  -2  14       97.92       85.75     18.82 o 
   3  -2  14       24.83       15.05     14.08 o 
   4  -2  14       57.87       48.66     17.21 o 
   5  -2  14      247.58      255.69     35.63 o 
   6  -2  14      585.89      652.84     44.40 o 
   7  -2  14        6.83       16.46     19.26 o 
  -4  -1  14       21.69       15.06     18.36 o 
  -3  -1  14        2.94       -9.92     13.69 o 
  -2  -1  14      534.18      601.02     35.51 o 
  -1  -1  14        0.20        4.56     12.64 o 
   0  -1  14      259.08      218.83     26.58 o 
   1  -1  14       11.94       12.05     16.69 o 
   2  -1  14        4.05        2.50     13.18 o 
   3  -1  14      217.75      269.27     24.83 o 
   4  -1  14      196.38      190.53     22.33 o 
   5  -1  14       82.56      103.88     21.40 o 
   6  -1  14      279.27      304.06     31.75 o 
   7  -1  14       44.38       64.30     24.87 o 
   8  -1  14       11.40       -2.60     23.69 o 
  -4   0  14       60.08       52.93     21.24 o 
  -3   0  14       37.74       13.51     15.43 o 
  -2   0  14      478.86      560.17     51.73 o 
  -1   0  14        1.57        9.40     12.31 o 
   0   0  14        3.63       -6.24     15.27 o 
   1   0  14        3.52        6.08     16.27 o 
   2   0  14       23.23        4.52     13.51 o 
   3   0  14      897.56      931.56     53.47 o 
   4   0  14      217.94      187.56     21.57 o 
   5   0  14      160.56      164.21     21.14 o 
   6   0  14      476.61      555.92     39.29 o 
   7   0  14       53.92        6.85     22.62 o 
   8   0  14       52.08       25.62     23.96 o 
  -4   1  14        2.11       26.62     22.12 o 
  -3   1  14       34.31       17.34     18.86 o 
  -2   1  14      411.16      493.44     62.14 o 
  -1   1  14       61.02       38.73     14.71 o 
   0   1  14      556.87      632.39     55.52 o 
   1   1  14       62.44       53.76     14.16 o 
   2   1  14      183.42      182.93     22.72 o 
   3   1  14     2119.27     2137.35     55.79 o 
   4   1  14      298.81      334.72     38.96 o 
   5   1  14       16.60       27.05     14.49 o 
   6   1  14      461.57      489.50     42.35 o 
   7   1  14       45.47       42.25     24.11 o 
   8   1  14       91.38        9.68     21.86 o 
  -4   2  14        1.89        1.04     21.79 o 
  -3   2  14       76.77       81.22     25.33 o 
  -2   2  14      197.33      226.94     31.54 o 
  -1   2  14       56.24       31.35     14.85 o 
   0   2  14     1391.35     1400.45     44.51 o 
   1   2  14       66.40       66.70     15.65 o 
   2   2  14     1283.89     1293.56     41.31 o 
   3   2  14     1956.23     2031.31     54.49 o 
   4   2  14      101.31       71.62     16.57 o 
   5   2  14      201.65      210.19     42.26 o 
   6   2  14      498.34      536.85     50.12 o 
   7   2  14       23.17       -6.99     20.77 o 
   8   2  14      142.10      206.68     35.45 o 
  -4   3  14        0.56       -6.64     21.04 o 
  -3   3  14      771.22      734.09     64.85 o 
  -2   3  14      193.23      195.62     30.72 o 
  -1   3  14      483.36      396.05     38.02 o 
   0   3  14      612.35      667.97     39.69 o 
   1   3  14        3.76      -10.59     11.52 o 
   2   3  14       81.13       82.73     15.69 o 
   3   3  14     2428.82     2463.76     58.38 o 
   4   3  14      516.77      505.95     29.91 o 
   5   3  14      138.00      166.32     24.98 o 
   6   3  14      220.16      181.81     31.03 o 
   7   3  14      146.94       68.37     25.90 o 
   8   3  14      415.74      473.61     40.30 o 
  -3   4  14      571.29      639.93     48.54 o 
  -2   4  14       35.31        4.88     18.42 o 
  -1   4  14        9.96       -0.79     15.67 o 
   0   4  14     1195.95     1362.59     44.65 o 
   1   4  14       15.86       16.40     11.12 o 
   2   4  14      149.19      125.55     16.44 o 
   3   4  14     2293.43     2207.89     55.00 o 
   4   4  14      363.06      382.97     34.66 o 
   5   4  14        7.38       16.78     16.42 o 
   6   4  14        3.04      -17.26     17.26 o 
   7   4  14       59.48      -12.13     19.20 o 
   8   4  14      421.97      454.17     69.62 o 
  -3   5  14      592.43      642.26     43.33 o 
  -2   5  14       15.56        2.96     16.89 o 
  -1   5  14        0.96        2.05     15.89 o 
   0   5  14     1328.65     1369.83     70.98 o 
   1   5  14        9.85       16.53     13.80 o 
   2   5  14      177.22      157.72     17.84 o 
   3   5  14      854.73      840.34     32.39 o 
   4   5  14      165.95      203.52     27.98 o 
   5   5  14      415.90      450.01     37.00 o 
   6   5  14        7.98        5.00     20.13 o 
   7   5  14        0.12       -7.89     17.31 o 
   8   5  14      435.85      553.27     42.53 o 
  -2   6  14       31.27       14.74     18.10 o 
  -1   6  14       22.39       -3.41     17.47 o 
   0   6  14      536.73      594.15     37.03 o 
   1   6  14       70.97       53.28     18.45 o 
   2   6  14      185.81      179.87     22.28 o 
   3   6  14       12.03        3.85     12.39 o 
   4   6  14       38.56       38.79     16.17 o 
   5   6  14     1024.43     1065.94     38.82 o 
   6   6  14       31.67       50.16     17.74 o 
   7   6  14        0.24       16.47     17.20 o 
   8   6  14       99.74      113.54     23.51 o 
  -1   7  14      100.61      175.35     31.22 o 
   0   7  14      255.55      283.56     56.20 o 
   1   7  14        0.57       -0.09     16.86 o 
   2   7  14      875.16      897.80     48.95 o 
   3   7  14       74.20       65.48     17.85 o 
   4   7  14        1.42        9.63     14.88 o 
   5   7  14      796.73      800.31     44.15 o 
   6   7  14        9.18       10.42     18.67 o 
   7   7  14       11.81       26.10     20.87 o 
   8   7  14      257.52      165.25     65.76 o 
   0   8  14       72.10       60.23     19.37 o 
   1   8  14       21.23       11.53     18.93 o 
   2   8  14     1186.13     1145.11     49.49 o 
   3   8  14       32.78       48.42     19.54 o 
   4   8  14       36.13       21.25     19.15 o 
   5   8  14      575.60      585.40     40.00 o 
   6   8  14        0.56       10.00     19.54 o 
   7   8  14       20.62       25.43     21.12 o 
   1   9  14        1.23       25.47     19.90 o 
   2   9  14      508.98      602.40     48.26 o 
   3   9  14       10.40       13.91     21.49 o 
   4   9  14       30.44       39.81     25.09 o 
   5   9  14      427.05      398.30     37.96 o 
   6   9  14        0.29       16.73     20.65 o 
   0  -7  15      366.49      385.78     68.33 o 
   1  -7  15       20.07       20.30     29.29 o 
   2  -7  15       53.83       15.43     23.25 o 
  -2  -6  15       36.14       35.93     22.64 o 
  -1  -6  15        3.63      -21.11     21.11 o 
   0  -6  15      268.83      276.10     37.39 o 
   1  -6  15        3.80      -18.04     19.08 o 
   2  -6  15      306.34      357.08     31.61 o 
   3  -6  15      196.39      151.55     25.04 o 
   4  -6  15      193.68      160.99     41.26 o 
  -3  -5  15      307.49      320.33     35.91 o 
  -2  -5  15        0.60      -17.05     17.05 o 
  -1  -5  15        5.31       -7.58     19.95 o 
   0  -5  15      153.65      161.80     31.20 o 
   1  -5  15      347.13      353.20     41.11 o 
   2  -5  15      215.15      210.37     32.48 o 
   3  -5  15      269.39      256.64     27.66 o 
   4  -5  15        0.24       10.24     18.23 o 
   5  -5  15      557.67      514.69     64.05 o 
  -3  -4  15      488.33      458.27     40.20 o 
  -2  -4  15       39.73        0.07     21.23 o 
  -1  -4  15      142.95      116.67     32.02 o 
   0  -4  15      328.80      303.08     76.02 o 
   1  -4  15      282.13      288.82     38.43 o 
   2  -4  15       54.72       82.34     21.56 o 
   3  -4  15       17.19       22.67     16.54 o 
   4  -4  15       42.42        4.17     16.44 o 
   5  -4  15      538.42      607.98     42.42 o 
  -3  -3  15      156.51      200.27     29.49 o 
  -2  -3  15        1.27       -4.11     16.70 o 
  -1  -3  15      174.84      230.87     28.57 o 
   0  -3  15      234.44      240.25     33.41 o 
   1  -3  15       15.95       17.75     18.78 o 
   2  -3  15      663.96      696.84     36.32 o 
   3  -3  15      190.08      168.38     22.53 o 
   4  -3  15        9.40       10.21     16.76 o 
   5  -3  15      240.92      247.28     30.78 o 
   6  -3  15       27.44        9.48     19.29 o 
  -4  -2  15      263.73      298.89     29.99 o 
  -3  -2  15      140.59      154.21     23.30 o 
  -2  -2  15       50.07       43.24     16.69 o 
  -1  -2  15      492.46      545.61     43.66 o 
   0  -2  15      137.52       97.75     24.19 o 
   1  -2  15       12.17       23.17     24.46 o 
   2  -2  15      893.46      995.58     44.81 o 
   3  -2  15      319.78      281.45     26.58 o 
   4  -2  15      129.69      108.03     20.08 o 
   5  -2  15      330.85      353.21     34.32 o 
   6  -2  15       55.99       33.59     20.60 o 
   7  -2  15       84.68      119.40     31.77 o 
  -4  -1  15      445.30      391.19     39.53 o 
  -3  -1  15      564.85      541.31     40.49 o 
  -2  -1  15       80.17       99.48     19.49 o 
  -1  -1  15      882.66      908.72     39.64 o 
   0  -1  15        0.02        9.45     14.98 o 
   1  -1  15       78.02       48.28     20.46 o 
   2  -1  15      875.74      920.76     42.62 o 
   3  -1  15      156.88      122.49     28.69 o 
   4  -1  15      409.76      445.30     42.81 o 
   5  -1  15      114.68      103.32     20.78 o 
   6  -1  15      221.92      223.91     31.79 o 
   7  -1  15      159.44      161.08     32.33 o 
  -4   0  15       93.47      103.75     25.92 o 
  -3   0  15      116.47      117.18     24.38 o 
  -2   0  15       44.66       14.72     15.35 o 
  -1   0  15     1030.50      993.62     54.76 o 
   0   0  15       95.72       76.20     17.68 o 
   1   0  15      384.28      279.15     33.95 o 
   2   0  15      333.69      311.61     34.73 o 
   3   0  15       19.66       24.29     14.32 o 
   4   0  15      460.38      480.09     31.34 o 
   5   0  15        1.51        4.41     14.74 o 
   6   0  15      189.78      216.15     36.66 o 
   7   0  15      293.52      282.70     39.81 o 
  -3   1  15       97.09      117.28     24.60 o 
  -2   1  15      111.00       67.51     17.90 o 
  -1   1  15      754.87      665.09     34.02 o 
   0   1  15        7.05        5.63     12.99 o 
   1   1  15      137.46      145.48     23.86 o 
   2   1  15       25.78       23.18     22.31 o 
   3   1  15       57.81       31.91     15.35 o 
   4   1  15      319.64      332.85     28.75 o 
   5   1  15       40.72       25.53     15.07 o 
   6   1  15        2.93        4.70     21.36 o 
   7   1  15      252.97      323.12     41.63 o 
   8   1  15       30.30       29.79     25.85 o 
  -3   2  15       17.70        7.36     20.46 o 
  -2   2  15       22.64       23.94     18.44 o 
  -1   2  15      698.74      671.00     34.64 o 
   0   2  15       39.72       39.81     14.88 o 
   1   2  15       18.79        9.04     14.79 o 
   2   2  15       22.30       15.86     15.48 o 
   3   2  15      104.66      127.72     19.68 o 
   4   2  15      436.25      480.69     39.42 o 
   5   2  15       96.89       71.59     20.80 o 
   6   2  15       13.35       22.48     21.49 o 
   7   2  15      164.04      230.40     36.96 o 
   8   2  15        8.97       -0.82     22.72 o 
  -3   3  15        5.30      -12.38     23.00 o 
  -2   3  15       62.31       83.01     24.68 o 
  -1   3  15      560.63      581.03     46.65 o 
   0   3  15      317.40      381.17     31.91 o 
   1   3  15       38.75       17.13     14.33 o 
   2   3  15       43.54       49.32     17.58 o 
   3   3  15       20.65       11.39     19.15 o 
   4   3  15      393.35      437.00     33.66 o 
   5   3  15        4.39      -15.13     15.13 o 
   6   3  15      205.24      194.66     33.32 o 
   7   3  15      362.06      385.28     43.94 o 
   8   3  15      112.42       88.07     25.51 o 
  -2   4  15      542.36      497.93     44.27 o 
  -1   4  15      554.11      574.16     44.19 o 
   0   4  15      575.33      620.42     37.21 o 
   1   4  15      209.61      229.61     21.38 o 
   2   4  15       10.94       27.91     16.78 o 
   3   4  15        9.23      -12.98     12.98 o 
   4   4  15      684.32      765.22     41.27 o 
   5   4  15      151.14      134.96     24.84 o 
   6   4  15       19.24       49.69     23.54 o 
   7   4  15      848.03      636.48     49.85 o 
   8   4  15       55.92       51.23     23.62 o 
  -2   5  15      540.41      439.24     39.61 o 
  -1   5  15      474.41      476.69     40.11 o 
   0   5  15      125.65      132.16     24.00 o 
   1   5  15     1025.64     1040.33     62.89 o 
   2   5  15       64.73       79.97     19.37 o 
   3   5  15       45.40       33.86     14.13 o 
   4   5  15      510.33      571.27     37.00 o 
   5   5  15      217.26      217.99     29.34 o 
   6   5  15       14.63        5.80     20.83 o 
   7   5  15      310.81      333.06     36.39 o 
   8   5  15        2.79        8.53     24.35 o 
  -1   6  15       24.36       17.76     19.05 o 
   0   6  15       19.29       34.76     19.66 o 
   1   6  15     1139.59     1147.22     49.27 o 
   2   6  15      106.70       84.85     18.14 o 
   3   6  15      224.65      268.48     25.89 o 
   4   6  15      561.84      601.68     65.24 o 
   5   6  15      211.15      202.09     31.61 o 
   6   6  15       50.51       46.42     22.17 o 
   7   6  15      101.11       76.81     24.78 o 
   0   7  15       84.95       61.18     26.13 o 
   1   7  15      484.20      526.75     43.76 o 
   2   7  15       54.03       44.13     26.27 o 
   3   7  15      146.58       99.17     31.45 o 
   4   7  15      401.44      444.64     37.35 o 
   5   7  15       77.42       69.69     21.38 o 
   6   7  15      748.83      822.03     54.56 o 
   7   7  15       13.26       18.35     27.89 o 
   1   8  15      430.64      487.60     45.49 o 
   2   8  15        0.80      -21.16     30.31 o 
   3   8  15      242.98      221.29     60.04 o 
   4   8  15      117.52      109.10     29.18 o 
   5   8  15       55.22       90.32     24.99 o 
   6   8  15     1069.49     1091.65     74.77 o 
   1  -6  16      456.39      448.62     41.53 o 
  -1  -5  16        0.28       -7.92     21.77 o 
   0  -5  16        4.81      -15.50     21.26 o 
   1  -5  16      541.55      638.07     81.96 o 
   2  -5  16       14.32       34.10     22.34 o 
   3  -5  16       36.16       14.76     18.47 o 
  -2  -4  16      144.15      166.72     27.80 o 
  -1  -4  16       10.45       -2.78     22.35 o 
   0  -4  16        6.74        2.64     21.89 o 
   1  -4  16      227.83      193.98     33.77 o 
   2  -4  16      119.00      120.96     25.70 o 
   3  -4  16      291.42      315.60     35.56 o 
   4  -4  16       23.39       19.90     18.84 o 
   5  -4  16      103.19       74.07     25.27 o 
  -2  -3  16      619.62      721.66     64.29 o 
  -1  -3  16       87.77       92.41     28.31 o 
   0  -3  16      260.35      283.45     36.72 o 
   1  -3  16      149.24       93.54     26.90 o 
   2  -3  16      532.74      543.56     40.91 o 
   3  -3  16       80.62       69.77     19.82 o 
   4  -3  16       15.72       12.01     16.61 o 
   5  -3  16      130.25      129.91     27.00 o 
  -3  -2  16      164.02      170.57     24.93 o 
  -2  -2  16      378.05      317.08     34.21 o 
  -1  -2  16      218.61      238.51     30.12 o 
   0  -2  16      538.23      502.83     43.97 o 
   1  -2  16      304.97      333.72     54.13 o 
   2  -2  16       95.17       87.81     36.87 o 
   3  -2  16       73.56       95.31     24.34 o 
   4  -2  16       40.73       37.49     17.54 o 
   5  -2  16       19.45       19.67     20.72 o 
   6  -2  16      134.86      176.56     29.72 o 
  -3  -1  16      104.13      122.00     23.22 o 
  -2  -1  16      318.64      272.12     28.73 o 
  -1  -1  16      272.78      218.15     25.31 o 
   0  -1  16      396.82      366.94     43.84 o 
   1  -1  16      446.23      383.24     40.38 o 
   2  -1  16       59.17       37.71     21.32 o 
   3  -1  16      193.56      222.22     27.75 o 
   4  -1  16      162.71      144.39     22.46 o 
   5  -1  16        0.90       -4.55     15.59 o 
   6  -1  16      217.53      213.90     30.75 o 
  -3   0  16      174.93      180.18     28.69 o 
  -2   0  16      405.86      401.07     32.31 o 
  -1   0  16        0.35       16.68     15.37 o 
   0   0  16      365.72      342.07     42.92 o 
   1   0  16        2.65       -4.07     17.64 o 
   2   0  16       80.19       90.77     24.97 o 
   3   0  16      179.89      172.47     26.55 o 
   4   0  16       51.26       34.44     17.02 o 
   5   0  16       62.62       47.97     17.87 o 
   6   0  16      306.84      331.06     46.90 o 
   7   0  16      166.95      224.81     37.89 o 
  -2   1  16       63.64       99.33     23.26 o 
  -1   1  16       35.07       39.98     17.61 o 
   0   1  16      648.82      679.73     40.01 o 
   1   1  16      223.53      189.93     29.36 o 
   2   1  16       45.08       97.77     25.59 o 
   3   1  16      333.17      312.60     28.18 o 
   4   1  16       77.29       47.80     17.14 o 
   5   1  16      165.36      129.82     23.02 o 
   6   1  16       59.28       81.48     27.63 o 
   7   1  16      163.80      150.56     53.19 o 
  -2   2  16       55.48       41.99     20.87 o 
  -1   2  16        1.47       -2.47     15.16 o 
   0   2  16      327.62      351.60     28.80 o 
   1   2  16        0.63        0.95     15.39 o 
   2   2  16      739.36      776.40     40.79 o 
   3   2  16       63.97       67.41     18.08 o 
   4   2  16       53.81       60.27     18.47 o 
   5   2  16      366.05      378.01     38.63 o 
   6   2  16       23.68        6.45     21.20 o 
   7   2  16        7.53       27.95     24.06 o 
  -2   3  16        5.87       -4.14     21.66 o 
  -1   3  16       15.78        5.52     20.06 o 
   0   3  16      386.27      435.14     32.14 o 
   1   3  16        0.43       13.82     15.94 o 
   2   3  16      174.19      158.00     24.90 o 
   3   3  16      214.37      216.43     28.25 o 
   4   3  16      246.24      232.71     26.45 o 
   5   3  16      113.15      146.53     26.26 o 
   6   3  16      107.54       91.77     28.35 o 
   7   3  16        2.96       16.01     25.03 o 
  -1   4  16       50.53       16.76     24.30 o 
   0   4  16      278.23      219.38     28.97 o 
   1   4  16      397.77      352.27     32.76 o 
   2   4  16       10.46        7.73     16.33 o 
   3   4  16      415.17      378.23     33.87 o 
   4   4  16       85.97       76.57     22.56 o 
   5   4  16      224.00      294.84     68.50 o 
   6   4  16       37.58       37.83     24.57 o 
   7   4  16        0.19      -15.75     23.65 o 
  -1   5  16      138.87      159.92     34.68 o 
   0   5  16      294.39      282.42     35.80 o 
   1   5  16      718.68      691.59     41.16 o 
   2   5  16       57.08       57.27     23.77 o 
   3   5  16      496.90      523.80     33.70 o 
   4   5  16        7.75      -14.34     18.73 o 
   5   5  16       83.45       89.96     23.89 o 
   6   5  16       18.03       14.86     23.30 o 
   7   5  16       46.41       39.34     23.29 o 
   0   6  16      234.86      172.38     27.18 o 
   1   6  16        2.66       -5.63     17.80 o 
   2   6  16      349.22      332.89     38.69 o 
   3   6  16        0.23      -19.58     19.58 o 
   4   6  16       34.57       26.53     23.11 o 
   5   6  16       88.58      140.09     31.03 o 
   6   6  16       81.98       68.54     23.49 o 
   1   7  16        3.50      -10.09     20.75 o 
   2   7  16     1086.72     1195.64    104.07 o 
   4   7  16        5.81        6.28     23.43 o 
   5   7  16      190.05      180.08     28.79 o 
   6   7  16      106.03      117.26     31.07 o 
   0  -4  17       35.04       26.97     24.73 o 
   1  -4  17        0.43       -4.96     22.04 o 
   2  -4  17      306.35      310.62     37.34 o 
   3  -4  17        2.24       33.58     22.12 o 
  -1  -3  17      217.10      222.88     36.41 o 
   0  -3  17       27.45       66.37     26.52 o 
   1  -3  17       41.59       39.68     24.85 o 
   2  -3  17      455.61      510.52     66.77 o 
   3  -3  17       69.87       53.18     25.75 o 
   4  -3  17        7.97        6.04     17.71 o 
  -1  -2  17      256.62      273.47     38.73 o 
   0  -2  17        2.54       -5.99     20.54 o 
   1  -2  17        2.35        2.47     20.31 o 
   2  -2  17      185.12      237.10     35.22 o 
   3  -2  17       58.91       77.82     23.81 o 
   4  -2  17       81.12       82.21     21.67 o 
   5  -2  17       81.22       71.77     24.31 o 
  -1  -1  17      110.60       86.72     29.87 o 
   0  -1  17        0.90      -13.89     21.03 o 
   1  -1  17      158.78      151.46     30.85 o 
   2  -1  17       42.77       50.43     24.43 o 
   3  -1  17       95.64       68.50     22.16 o 
   4  -1  17      341.83      349.36     38.03 o 
   5  -1  17       10.70       18.64     18.75 o 
  -1   0  17      103.62      126.39     22.86 o 
   0   0  17        8.49        2.80     20.09 o 
   1   0  17      109.30      112.87     28.73 o 
   2   0  17        3.04      -11.77     18.89 o 
   3   0  17       19.70      -10.84     18.00 o 
   4   0  17     1042.46     1039.15     52.93 o 
   5   0  17       75.16       50.36     19.77 o 
   6   0  17        0.22        9.39     24.62 o 
  -1   1  17       50.71       36.43     17.91 o 
   0   1  17        0.62       -4.24     16.81 o 
   1   1  17      236.05      288.80     37.25 o 
   2   1  17       13.63       13.88     24.70 o 
   3   1  17       72.34       80.71     24.29 o 
   4   1  17     1300.79     1313.68     49.97 o 
   5   1  17        0.29       14.06     17.68 o 
   6   1  17        2.19       -0.76     22.69 o 
  -1   2  17       89.49       79.23     23.17 o 
   0   2  17        0.47       -8.42     16.72 o 
   1   2  17      453.82      393.02     43.36 o 
   2   2  17       26.90       -2.01     19.52 o 
   3   2  17       46.32       76.04     22.03 o 
   4   2  17      612.91      640.90     39.56 o 
   5   2  17       22.29      -12.65     18.74 o 
   6   2  17       23.35       37.32     26.31 o 
  -1   3  17        3.16        2.74     17.93 o 
   0   3  17        7.91       15.91     21.29 o 
   1   3  17      746.20      738.45     51.42 o 
   2   3  17        9.19       -2.53     17.35 o 
   3   3  17      120.83      154.80     26.58 o 
   4   3  17      453.01      471.76     34.46 o 
   5   3  17        4.10      -18.16     18.16 o 
   6   3  17       42.94       44.64     26.03 o 
   0   4  17       35.17       24.75     20.28 o 
   1   4  17      546.38      493.98     38.69 o 
   2   4  17      153.21      158.53     25.81 o 
   3   4  17      204.15      185.86     25.47 o 
   4   4  17       18.52       -6.02     19.88 o 
   5   4  17       11.76       10.03     20.55 o 
   6   4  17       10.23       29.14     25.93 o 
   1   5  17      527.96      508.69     45.20 o 
   2   5  17        7.47        1.34     18.24 o 
   3   5  17       23.74       23.28     19.55 o 
   4   5  17        2.04       -4.30     19.54 o 
   5   5  17        4.04       22.50     21.29 o 
   6   5  17       56.40       61.41     29.08 o 
   2   6  17       74.05       54.79     35.83 o 
   3   6  17      107.47      159.85     33.27 o 
   4   6  17      146.21      214.77     36.72 o 
   5   6  17       23.27       14.10     21.47 o 
   1  -2  18      157.87      158.24     33.87 o 
   2  -2  18       15.57       27.32     24.65 o 
   3  -2  18      407.75      451.92     49.93 o 
   0  -1  18      120.18      129.86     31.66 o 
   1  -1  18       11.24       15.81     24.11 o 
   2  -1  18       27.72       12.22     23.98 o 
   3  -1  18      266.71      244.76     34.49 o 
   4  -1  18       99.11       66.46     21.58 o 
   0   0  18      121.17       91.64     41.20 o 
   1   0  18       88.93       89.21     27.68 o 
   2   0  18       51.55       64.47     29.28 o 
   3   0  18      417.16      438.54     39.86 o 
   4   0  18       46.22       46.87     23.11 o 
   0   1  18      248.51      232.79     44.07 o 
   1   1  18       42.39       83.28     29.16 o 
   2   1  18       19.76       10.29     25.34 o 
   3   1  18       97.83      125.21     27.62 o 
   4   1  18        1.95      -17.15     17.15 o 
   5   1  18      229.38      228.40     31.75 o 
   1   2  18      175.90      140.42     26.53 o 
   2   2  18        2.16       -4.07     20.94 o 
   3   2  18        1.94       -2.87     17.68 o 
   4   2  18       42.51       23.73     21.68 o 
   5   2  18      573.01      546.17     46.08 o 
   1   3  18      287.70      278.56     33.04 o 
   2   3  18      234.36      254.99     31.91 o 
   3   3  18        0.94       43.20     22.04 o 
   4   3  18       24.22       56.55     28.53 o 
   5   3  18      360.16      329.24     37.56 o 
   2   4  18     1107.97     1070.71     51.21 o 
   3   4  18       23.72       13.35     19.68 o 
   4   4  18       23.46       10.03     24.35 o 
                                                 
